# Supplementary material for: Quantifying the speed-accuracy trade-off of large language models on oral and maxillofacial surgery multiple-choice questions
Source: Sci Rep. 2025 Nov 19;15:40657. doi: 10.1038/s41598-025-27256-7 (PMC12630698; doi:10.1038/s41598-025-27256-7)
Supplement: Supplementary file 1 — Supplementary Material 1 [file 41598_2025_27256_MOESM1_ESM.xlsx]

## Sheet: Sheet1
number	category	gpt-4o_accuracy	gpt-4o_time	gpt-o3_accuracy	o3_time	copilot-quick_accuracy	copilot-quick_time	copilot-deep_accuracy	copilot-deep_time	Genmini-flash_accuracy	Gemini-Flash_time	Genmini-pro_accuracy	Gemini-pro_time
1	1	1	1	1	45	1	2	1	39	1	1	1	6
2	1	1	1	1	45	1	2	1	39	1	1	1	6
3	1	0	1	1	45	1	2	0	39	0	1	0	6
4	1	1	1	1	45	1	2	1	39	1	1	1	6
5	1	1	1	1	45	1	2	1	39	1	1	1	6
6	1	1	1	1	45	1	2	1	39	1	1	1	6
7	1	0	1	1	45	0	2	0	39	0	1	0	6
8	1	1	1	1	45	0	2	1	39	1	1	1	6
9	1	1	1	1	45	1	2	0	39	1	1	1	6
10	1	0	1	1	45	1	2	0	39	1	1	1	6
11	1	1	1	1	90	1	1	0	60	0	1	1	84
12	1	0	1	1	90	0	1	0	60	0	1	1	84
13	1	0	1	1	90	0	1	0	60	0	1	1	84
14	1	1	1	1	90	0	1	0	60	1	1	1	84
16	1	1	1	1	90	1	1	1	60	1	1	1	84
17	1	1	1	1	90	1	1	1	60	1	1	1	84
18	1	1	1	1	90	1	1	1	60	1	1	1	84
19	1	1	1	1	90	1	1	1	60	1	1	1	84
20	1	0	1	1	90	0	1	0	60	0	1	1	84
21	1	1	1	1	90	0	1	1	60	1	1	1	84
22	1	0	2	1	72	1	2	0	32	1	1	0	44
23	1	0	2	1	72	0	2	0	32	1	1	0	44
24	1	1	2	1	72	1	2	1	32	1	1	1	44
25	1	1	2	1	72	1	2	1	32	1	1	1	44
26	1	1	2	1	72	1	2	1	32	1	1	1	44
27	1	1	2	1	72	1	2	1	32	1	1	1	44
28	1	1	2	1	72	1	2	1	32	1	1	1	44
29	1	1	2	1	72	1	2	1	32	1	1	1	44
30	1	0	2	1	72	0	2	0	32	0	1	0	44
31	1	1	2	1	72	1	2	1	32	1	1	1	44
32	1	1	2	1	30	1	2	1	52	1	2	1	52
33	1	0	2	1	30	1	2	1	52	1	2	1	52
34	1	1	2	1	30	1	2	1	52	1	2	1	52
35	1	1	2	1	30	1	2	1	52	1	2	1	52
36	1	1	2	1	30	1	2	1	52	1	2	1	52
37	1	0	2	1	30	1	2	1	52	1	2	1	52
38	1	0	2	1	30	1	2	0	52	0	2	0	52
39	1	0	2	1	30	0	2	0	52	1	2	1	52
40	1	1	2	0	30	1	2	0	52	1	2	1	52
41	1	1	2	1	30	1	2	1	52	1	2	1	52
42	1	1	2	1	19	1	1	1	28	1	2	1	19
43	1	1	2	1	19	1	1	1	28	1	2	1	19
44	1	1	2	1	19	1	1	1	28	1	2	1	19
45	1	1	2	1	19	1	1	1	28	1	2	1	19
46	1	1	2	1	19	1	1	1	28	1	2	1	19
47	1	1	2	1	19	1	1	1	28	1	2	1	19
48	1	1	2	1	19	1	1	1	28	1	2	1	19
49	1	1	2	1	19	1	1	1	28	1	2	1	19
50	1	1	2	1	19	1	1	0	28	1	2	1	19
51	1	1	2	1	19	1	1	1	28	1	2	1	19
52	1	1	2	1	36	1	2	1	35	1	2	1	45
53	1	1	2	1	36	1	2	1	35	1	2	1	45
54	1	1	2	1	36	1	2	1	35	1	2	1	45
55	1	1	2	1	36	1	2	1	35	1	2	1	45
56	1	0	2	0	36	0	2	0	35	0	2	0	45
57	1	1	2	1	36	1	2	1	35	1	2	1	45
58	1	1	2	1	36	1	2	0	35	1	2	1	45
59	1	1	2	1	36	1	2	1	35	1	2	1	45
60	1	1	2	1	36	1	2	1	35	1	2	1	45
61	1	1	2	1	36	1	2	1	35	1	2	1	45
62	1	1	1	1	7	1	2	1	22	1	1	1	33
63	1	1	1	1	7	1	2	1	22	1	1	1	33
64	1	1	1	1	7	1	2	1	22	1	1	1	33
65	1	1	1	1	7	1	2	1	22	1	1	1	33
66	1	1	1	1	7	1	2	1	22	1	1	1	33
67	1	1	1	1	7	1	2	1	22	1	1	1	33
68	1	1	1	1	7	1	2	1	22	1	1	1	33
69	1	1	1	1	7	1	2	1	22	1	1	1	33
70	1	0	1	1	7	0	2	1	22	1	1	1	33
71	1	1	1	1	7	1	2	1	22	0	1	1	33
72	1	1	1	1	15	1	1	1	27	1	1	1	35
73	1	1	1	1	15	1	1	1	27	1	1	1	35
74	1	1	1	1	15	1	1	1	27	1	1	1	35
75	1	1	1	1	15	1	1	1	27	1	1	1	35
76	1	0	1	0	15	0	1	0	27	0	1	0	35
77	1	1	1	1	15	1	1	1	27	1	1	1	35
78	1	1	1	1	15	1	1	1	27	1	1	1	35
79	1	1	1	1	15	1	1	1	27	1	1	1	35
80	1	1	1	1	15	1	1	1	27	1	1	1	35
81	1	1	1	1	15	1	1	1	27	1	1	1	35
82	1	1	1	1	9	1	1	1	13	1	1	1	14
83	1	1	1	1	9	1	1	1	13	1	1	1	14
84	1	1	1	1	9	1	1	1	13	1	1	1	14
85	1	1	1	1	9	1	1	1	13	1	1	1	14
86	1	1	1	1	9	1	1	1	13	1	1	1	14
87	1	1	1	1	9	1	1	1	13	1	1	1	14
88	1	1	1	1	9	1	1	1	13	1	1	1	14
89	1	1	1	1	9	1	1	1	13	1	1	1	14
90	1	1	1	1	9	1	1	1	13	1	1	1	14
91	1	1	1	1	9	1	1	1	13	1	1	1	14
92	1	1	2	1	20	1	1	1	26	1	1	1	39
93	1	1	2	1	20	1	1	1	26	0	1	1	39
94	1	1	2	1	20	1	1	1	26	1	1	1	39
95	1	0	2	1	20	0	1	1	26	1	1	1	39
96	1	1	2	1	20	1	1	1	26	1	1	1	39
97	1	1	2	1	20	1	1	1	26	1	1	1	39
98	1	1	2	1	20	1	1	1	26	0	1	1	39
99	1	1	2	1	20	0	1	1	26	1	1	1	39
100	1	1	2	1	20	1	1	1	26	1	1	1	39
1	2	1	2	1	20	1	1	1	26	1	1	1	39
2	2	0	2	1	50	0	1	0	30	0	2	0	126
3	2	1	2	1	50	1	1	1	30	1	2	1	126
4	2	1	2	1	50	1	1	1	30	1	2	1	126
5	2	1	2	1	50	1	1	1	30	1	2	1	126
6	2	1	2	1	50	1	1	1	30	1	2	1	126
7	2	1	2	1	50	1	1	0	30	1	2	1	126
8	2	1	2	1	50	1	1	1	30	1	2	1	126
9	2	0	2	1	50	1	1	1	30	0	2	1	126
10	2	1	2	1	50	0	1	0	30	1	2	1	126
11	2	0	2	1	50	1	1	0	30	0	2	0	126
12	2	1	3	1	20	1	1	1	38	1	1	1	2
13	2	1	3	1	20	1	1	1	38	1	1	1	2
14	2	1	3	1	20	1	1	1	38	1	1	1	2
15	2	1	3	1	20	0	1	1	38	1	1	1	2
16	2	1	3	1	20	1	1	1	38	1	1	1	2
17	2	1	3	1	20	1	1	1	38	1	1	1	2
18	2	1	3	1	20	1	1	1	38	0	1	1	2
19	2	1	3	0	20	1	1	0	38	0	1	0	2
20	2	1	3	1	20	1	1	1	38	0	1	0	2
21	2	1	3	1	20	1	1	1	38	1	1	1	2
22	2	1	2	1	20	1	1	1	21	1	2	1	80
23	2	0	2	1	20	0	1	1	21	0	2	1	80
24	2	1	2	1	20	1	1	1	21	1	2	1	80
25	2	1	2	1	20	1	1	1	21	1	2	1	80
26	2	1	2	1	20	1	1	1	21	1	2	1	80
27	2	1	2	1	20	0	1	1	21	1	2	1	80
28	2	1	2	1	20	1	1	1	21	1	2	1	80
29	2	1	2	1	20	1	1	1	21	1	2	1	80
30	2	0	2	1	20	0	1	1	21	1	2	1	80
31	2	1	2	1	20	1	1	1	21	1	2	1	80
32	2	1	3	1	26	0	1	0	30	1	1	1	28
33	2	1	3	1	26	1	1	1	30	1	1	1	28
34	2	1	3	1	26	1	1	1	30	1	1	1	28
35	2	1	3	1	26	1	1	1	30	1	1	1	28
36	2	1	3	1	26	1	1	1	30	1	1	1	28
37	2	1	3	1	26	1	1	0	30	1	1	1	28
38	2	1	3	1	26	1	1	1	30	1	1	1	28
39	2	1	3	1	26	1	1	1	30	1	1	1	28
40	2	1	3	1	26	1	1	1	30	1	1	1	28
41	2	1	3	1	26	1	1	0	30	1	1	1	28
42	2	1	3	1	15	1	2	1	23	1	1	1	53
43	2	1	3	1	15	1	2	1	23	1	1	1	53
44	2	0	3	1	15	0	2	1	23	0	1	0	53
45	2	1	3	1	15	1	2	1	23	1	1	1	53
46	2	1	3	1	15	1	2	0	23	1	1	1	53
47	2	1	3	1	15	1	2	1	23	0	1	1	53
48	2	1	3	1	15	1	2	1	23	1	1	1	53
49	2	1	3	1	15	1	2	1	23	1	1	1	53
50	2	1	3	1	15	0	2	1	23	1	1	1	53
51	2	1	3	1	15	1	2	1	23	1	1	1	53
52	2	1	2	1	16	1	1	1	15	1	1	1	23
53	2	1	2	1	16	1	1	1	15	1	1	1	23
54	2	1	2	1	16	1	1	1	15	1	1	1	23
55	2	1	2	1	16	1	1	1	15	1	1	1	23
56	2	1	2	1	16	1	1	1	15	1	1	1	23
57	2	1	2	1	16	1	1	1	15	1	1	1	23
58	2	1	2	1	16	1	1	1	15	1	1	1	23
59	2	1	2	1	16	1	1	1	15	1	1	1	23
60	2	1	2	1	16	1	1	1	15	1	1	1	23
61	2	1	2	1	16	1	1	1	15	1	1	1	23
62	2	1	2	1	13	1	2	1	17	1	1	1	2
63	2	1	2	1	13	1	2	1	17	1	1	1	2
64	2	1	2	1	13	1	2	1	17	1	1	1	2
65	2	0	2	0	13	0	2	0	17	0	1	0	2
66	2	1	2	1	13	1	2	1	17	1	1	1	2
67	2	1	2	1	13	1	2	1	17	1	1	1	2
68	2	1	2	1	13	1	2	1	17	1	1	1	2
69	2	1	2	1	13	1	2	1	17	1	1	1	2
70	2	1	2	1	13	1	2	1	17	1	1	1	2
71	2	1	2	1	13	1	2	1	17	1	1	1	2
72	2	1	2	1	9	1	1	1	43	1	1	1	81
73	2	1	2	1	9	1	1	1	43	1	1	1	81
74	2	1	2	1	9	1	1	1	43	1	1	1	81
75	2	1	2	1	9	1	1	1	43	1	1	1	81
76	2	1	2	1	9	1	1	1	43	1	1	1	81
77	2	1	2	1	9	1	1	1	43	1	1	1	81
78	2	1	2	1	9	1	1	0	43	1	1	0	81
79	2	1	2	1	9	1	1	1	43	1	1	1	81
80	2	1	2	1	9	1	1	1	43	1	1	1	81
81	2	1	2	1	9	1	1	1	43	1	1	1	81
82	2	1	3	1	35	1	1	1	22	1	1	1	25
83	2	1	3	1	35	1	1	1	22	0	1	1	25
84	2	1	3	1	35	1	1	1	22	1	1	1	25
85	2	1	3	1	35	1	1	1	22	1	1	1	25
86	2	1	3	1	35	1	1	1	22	1	1	1	25
87	2	1	3	1	35	1	1	1	22	1	1	1	25
88	2	1	3	1	35	1	1	1	22	1	1	1	25
89	2	1	3	1	35	1	1	1	22	1	1	1	25
90	2	1	3	1	35	1	1	1	22	1	1	1	25
91	2	1	3	1	35	1	1	1	22	1	1	1	25
92	2	1	2	1	25	1	2	1	31	1	1	1	50
93	2	1	2	1	25	1	2	1	31	1	1	1	50
94	2	1	2	1	25	1	2	1	31	1	1	1	50
95	2	1	2	1	25	1	2	1	31	1	1	1	50
96	2	1	2	1	25	1	2	1	31	1	1	1	50
97	2	1	2	1	25	1	2	1	31	1	1	1	50
98	2	1	2	1	25	1	2	1	31	1	1	1	50
99	2	0	2	0	25	1	2	1	31	1	1	1	50
100	2	1	2	1	25	1	2	1	31	0	1	1	50
101	2	1	2	1	25	1	2	1	31	1	1	0	50
102	2	1	3	1	10	1	2	1	34	0	2	1	22
103	2	0	3	0	10	0	2	0	34	0	2	0	22
104	2	1	3	1	10	1	2	1	34	1	2	1	22
105	2	1	3	1	10	1	2	1	34	1	2	1	22
106	2	1	3	1	10	1	2	1	34	1	2	1	22
107	2	1	3	1	10	1	2	1	34	1	2	1	22
108	2	1	3	1	10	1	2	1	34	1	2	1	22
109	2	1	3	1	10	1	2	1	34	1	2	1	22
110	2	1	3	1	10	1	2	1	34	1	2	1	22
111	2	1	3	1	10	1	2	1	34	1	2	1	22
112	2	1	2	1	9	1	1	1	11	1	2	1	16
113	2	1	2	1	9	1	1	1	11	1	2	1	16
114	2	1	2	1	9	1	1	1	11	1	2	1	16
115	2	1	2	1	9	1	1	1	11	1	2	1	16
116	2	1	2	1	9	1	1	1	11	1	2	1	16
117	2	1	2	1	9	1	1	1	11	1	2	1	16
118	2	1	2	1	9	1	1	1	11	1	2	1	16
119	2	1	2	1	9	1	1	1	11	1	2	1	16
120	2	1	2	1	9	1	1	1	11	1	2	1	16
121	2	1	2	1	9	1	1	1	11	1	2	1	16
122	2	1	2	1	10	1	2	1	22	1	1	1	50
123	2	1	2	1	10	1	2	1	22	1	1	1	50
124	2	1	2	1	10	1	2	1	22	1	1	1	50
125	2	1	2	1	10	1	2	1	22	1	1	1	50
126	2	1	2	1	10	1	2	1	22	1	1	1	50
127	2	1	2	1	10	1	2	1	22	1	1	1	50
128	2	1	2	1	10	1	2	1	22	1	1	1	50
129	2	1	2	1	10	1	2	1	22	1	1	1	50
130	2	1	2	1	10	1	2	1	22	1	1	1	50
131	2	1	2	1	10	1	2	1	22	1	1	1	50
132	2	1	2	1	11	1	2	1	16	1	1	1	2
133	2	1	2	1	11	1	2	1	16	1	1	1	2
134	2	1	2	1	11	1	2	1	16	1	1	1	2
135	2	1	2	1	11	1	2	1	16	1	1	1	2
136	2	1	2	1	11	1	2	0	16	1	1	1	2
137	2	1	2	1	11	1	2	1	16	1	1	1	2
138	2	1	2	1	11	1	2	1	16	1	1	1	2
139	2	1	2	1	11	1	2	1	16	1	1	1	2
140	2	0	2	1	11	1	2	1	16	1	1	1	2
141	2	0	2	0	11	0	2	0	16	0	1	0	2
142	2	1	2	1	20	0	1	0	47	0	1	0	101
143	2	1	2	1	20	1	1	1	47	1	1	1	101
144	2	1	2	1	20	1	1	1	47	1	1	1	101
145	2	1	2	1	20	1	1	1	47	1	1	1	101
146	2	1	2	1	20	1	1	1	47	1	1	1	101
147	2	1	2	1	20	1	1	1	47	1	1	1	101
148	2	1	2	1	20	1	1	1	47	1	1	1	101
149	2	0	2	1	20	1	1	1	47	1	1	1	101
150	2	1	2	1	20	1	1	1	47	1	1	1	101
151	2	0	2	0	20	0	1	0	47	0	1	0	101
152	2	1	2	1	17	1	2	1	76	1	1	1	47
153	2	0	2	1	17	0	2	0	76	1	1	0	47
154	2	1	2	1	17	1	2	1	76	1	1	1	47
155	2	1	2	1	17	1	2	1	76	1	1	1	47
156	2	1	2	1	17	1	2	1	76	1	1	1	47
157	2	0	2	1	17	0	2	1	76	0	1	1	47
158	2	1	2	1	17	1	2	1	76	1	1	1	47
159	2	0	2	0	17	0	2	0	76	0	1	0	47
160	2	1	2	1	17	1	2	1	76	1	1	1	47
161	2	1	2	1	17	1	2	1	76	1	1	1	47
162	2	1	2	1	10	0	2	1	31	1	1	1	3
163	2	1	2	1	10	1	2	1	31	1	1	1	3
164	2	1	2	1	10	1	2	1	31	1	1	1	3
165	2	1	2	1	10	1	2	1	31	1	1	1	3
166	2	1	2	1	10	1	2	1	31	1	1	1	3
167	2	1	2	1	10	1	2	1	31	1	1	1	3
168	2	1	2	1	10	1	2	1	31	1	1	1	3
169	2	1	2	1	10	1	2	1	31	1	1	1	3
170	2	1	2	1	10	1	2	1	31	1	1	1	3
171	2	1	2	1	10	1	2	1	31	1	1	1	3
172	2	0	2	0	14	0	2	0	27	0	1	0	2
173	2	1	2	1	14	1	2	1	27	1	1	1	2
174	2	1	2	1	14	1	2	1	27	1	1	1	2
175	2	1	2	1	14	1	2	1	27	1	1	1	2
176	2	1	2	1	14	0	2	0	27	1	1	1	2
177	2	1	2	1	14	1	2	1	27	1	1	1	2
178	2	1	2	1	14	1	2	1	27	1	1	1	2
179	2	0	2	1	14	0	2	1	27	0	1	0	2
180	2	1	2	1	14	1	2	1	27	1	1	1	2
181	2	1	2	1	14	1	2	1	27	1	1	1	2
182	2	1	2	1	15	1	1	1	23	1	1	1	48
183	2	1	2	1	15	1	1	1	23	1	1	1	48
184	2	1	2	1	15	1	1	1	23	1	1	1	48
185	2	0	2	0	15	0	1	1	23	0	1	0	48
186	2	0	2	1	15	0	1	0	23	0	1	0	48
187	2	1	2	1	15	1	1	0	23	0	1	0	48
188	2	1	2	1	15	1	1	1	23	1	1	1	48
189	2	1	2	1	15	1	1	1	23	1	1	1	48
190	2	0	2	0	15	0	1	0	23	0	1	0	48
191	2	1	2	1	15	1	1	1	23	1	1	1	48
192	2	1	2	0	19	0	2	0	56	0	1	0	2
193	2	0	2	0	19	0	2	1	56	0	1	1	2
194	2	0	2	1	19	0	2	1	56	1	1	1	2
195	2	1	2	1	19	1	2	1	56	1	1	1	2
196	2	1	2	1	19	1	2	0	56	1	1	1	2
197	2	1	2	1	19	1	2	1	56	1	1	1	2
198	2	1	2	1	19	1	2	1	56	1	1	1	2
199	2	1	2	1	19	1	2	1	56	1	1	1	2
200	2	1	2	1	19	1	2	1	56	1	1	1	2
201	2	1	2	1	19	1	2	1	56	1	1	1	2
202	2	0	3	0	19	0	2	0	29	0	1	1	39
203	2	1	3	1	19	1	2	1	29	1	1	1	39
204	2	1	3	1	19	1	2	1	29	1	1	1	39
205	2	1	3	1	19	1	2	1	29	1	1	1	39
206	2	1	3	1	19	1	2	1	29	1	1	1	39
207	2	0	3	1	19	0	2	1	29	1	1	1	39
208	2	1	3	1	19	1	2	1	29	1	1	1	39
209	2	1	3	1	19	1	2	1	29	1	1	1	39
1	3	1	3	1	19	1	2	1	29	1	1	1	39
2	3	1	3	1	19	1	2	1	29	1	1	1	39
3	3	1	2	1	17	0	1	0	35	0	1	1	40
4	3	1	2	0	17	1	1	1	35	1	1	1	40
5	3	1	2	1	17	1	1	1	35	1	1	1	40
6	3	1	2	1	17	1	1	1	35	1	1	1	40
7	3	1	2	1	17	1	1	1	35	1	1	1	40
8	3	0	2	1	17	1	1	1	35	1	1	1	40
9	3	1	2	1	17	1	1	1	35	1	1	1	40
10	3	0	2	0	17	0	1	1	35	0	1	1	40
11	3	1	2	1	17	1	1	1	35	1	1	1	40
12	3	1	2	1	17	1	1	1	35	1	1	1	40
13	3	1	2	1	11	0	1	1	40	1	1	1	30
14	3	1	2	1	11	1	1	0	40	1	1	1	30
15	3	1	2	1	11	1	1	1	40	1	1	1	30
16	3	1	2	1	11	1	1	1	40	1	1	1	30
17	3	1	2	1	11	1	1	1	40	1	1	1	30
18	3	1	2	1	11	0	1	1	40	1	1	0	30
19	3	1	2	1	11	1	1	1	40	1	1	1	30
20	3	1	2	1	11	1	1	1	40	1	1	1	30
21	3	1	2	1	11	1	1	1	40	1	1	1	30
22	3	1	2	1	11	1	1	1	40	1	1	1	30
23	3	1	3	1	20	1	1	1	25	1	1	1	30
24	3	0	3	1	20	1	1	1	25	1	1	1	30
25	3	1	3	1	20	1	1	1	25	1	1	1	30
26	3	1	3	1	20	1	1	1	25	1	1	1	30
27	3	1	3	1	20	1	1	1	25	1	1	1	30
28	3	1	3	1	20	1	1	1	25	1	1	1	30
29	3	1	3	1	20	1	1	1	25	1	1	1	30
30	3	1	3	0	20	0	1	0	25	1	1	1	30
31	3	1	3	0	20	1	1	1	25	1	1	1	30
32	3	1	3	1	20	1	1	1	25	1	1	1	30
33	3	1	2	1	14	1	1	1	34	1	1	1	36
34	3	1	2	1	14	1	1	1	34	1	1	1	36
35	3	1	2	1	14	0	1	1	34	1	1	1	36
36	3	1	2	1	14	1	1	1	34	1	1	1	36
37	3	1	2	1	14	1	1	1	34	1	1	1	36
38	3	1	2	1	14	1	1	1	34	1	1	1	36
39	3	1	2	1	14	1	1	1	34	1	1	1	36
40	3	1	2	1	14	0	1	0	34	1	1	1	36
41	3	1	2	1	14	1	1	1	34	1	1	1	36
42	3	1	2	1	14	1	1	1	34	1	1	1	36
43	3	1	3	1	23	1	1	1	22	1	1	1	34
44	3	0	3	1	23	0	1	1	22	1	1	1	34
45	3	0	3	1	23	0	1	1	22	1	1	1	34
46	3	1	3	1	23	1	1	1	22	1	1	1	34
47	3	1	3	1	23	1	1	1	22	1	1	1	34
48	3	0	3	0	23	0	1	1	22	1	1	1	34
49	3	1	3	1	23	1	1	1	22	1	1	1	34
50	3	1	3	1	23	1	1	1	22	1	1	1	34
51	3	1	3	1	23	1	1	0	22	1	1	1	34
52	3	1	3	1	23	1	1	1	22	1	1	1	34
53	3	0	3	0	15	0	2	0	24	1	1	1	26
54	3	1	3	1	15	1	2	1	24	1	1	1	26
55	3	1	3	1	15	1	2	1	24	1	1	1	26
56	3	1	3	1	15	1	2	1	24	1	1	1	26
1	4	1	3	1	15	1	2	1	24	1	1	1	26
2	4	1	3	1	15	1	2	1	24	1	1	1	26
3	4	1	3	1	15	1	2	1	24	1	1	1	26
4	4	1	3	1	15	0	2	1	24	1	1	1	26
5	4	1	3	1	15	1	2	1	24	1	1	1	26
6	4	1	3	1	15	1	2	1	24	1	1	1	26
7	4	1	3	1	16	0	2	1	37	1	2	1	40
8	4	0	3	0	16	0	2	1	37	0	2	1	40
9	4	1	3	1	16	0	2	1	37	1	2	1	40
10	4	1	3	1	16	1	2	1	37	1	2	1	40
11	4	1	3	1	16	1	2	1	37	1	2	1	40
12	4	1	3	1	16	1	2	1	37	1	2	1	40
13	4	1	3	1	16	1	2	1	37	1	2	1	40
14	4	1	3	1	16	1	2	1	37	1	2	1	40
15	4	0	3	1	16	0	2	1	37	1	2	1	40
16	4	1	3	1	16	1	2	1	37	1	2	1	40
17	4	0	3	0	30	0	1	1	21	1	1	0	33
18	4	1	3	1	30	1	1	1	21	1	1	1	33
19	4	1	3	1	30	1	1	1	21	1	1	1	33
20	4	1	3	1	30	0	1	0	21	1	1	1	33
21	4	1	3	1	30	1	1	0	21	1	1	1	33
22	4	1	3	1	30	1	1	1	21	1	1	1	33
23	4	0	3	1	30	0	1	0	21	0	1	1	33
24	4	1	3	1	30	1	1	1	21	1	1	1	33
25	4	1	3	1	30	1	1	1	21	1	1	1	33
26	4	1	3	1	30	1	1	1	21	1	1	1	33
27	4	1	3	1	15	1	2	1	18	1	1	1	36
28	4	1	3	1	15	1	2	1	18	1	1	1	36
29	4	1	3	1	15	1	2	1	18	1	1	1	36
30	4	1	3	1	15	1	2	1	18	1	1	1	36
31	4	0	3	0	15	0	2	0	18	0	1	0	36
32	4	1	3	1	15	0	2	1	18	1	1	1	36
33	4	1	3	1	15	1	2	1	18	1	1	1	36
34	4	1	3	1	15	1	2	1	18	1	1	1	36
35	4	0	3	1	15	1	2	1	18	1	1	1	36
36	4	1	3	1	15	1	2	1	18	0	1	1	36
37	4	1	3	1	37	1	2	1	36	1	1	1	23
38	4	1	3	1	37	1	2	0	36	1	1	1	23
39	4	1	3	1	37	1	2	1	36	1	1	1	23
40	4	0	3	1	37	1	2	0	36	0	1	0	23
41	4	1	3	1	37	1	2	1	36	0	1	1	23
42	4	1	3	1	37	0	2	1	36	1	1	1	23
43	4	0	3	0	37	0	2	0	36	1	1	0	23
44	4	0	3	1	37	0	2	1	36	1	1	1	23
45	4	0	3	1	37	1	2	1	36	1	1	1	23
46	4	0	3	0	37	0	2	0	36	0	1	0	23
47	4	1	3	1	12	1	3	1	28	1	1	1	26
48	4	1	3	1	12	1	3	0	28	0	1	0	26
49	4	1	3	1	12	1	3	1	28	1	1	1	26
50	4	1	3	1	12	1	3	1	28	1	1	1	26
51	4	0	3	1	12	0	3	0	28	0	1	1	26
52	4	0	3	1	12	0	3	1	28	1	1	1	26
53	4	1	3	1	12	0	3	1	28	1	1	1	26
54	4	1	3	1	12	1	3	1	28	1	1	1	26
55	4	1	3	1	12	1	3	1	28	1	1	1	26
56	4	0	3	0	12	0	3	0	28	1	1	1	26
57	4	0	3	1	20	0	2	0	32	1	1	0	42
58	4	1	3	1	20	1	2	0	32	0	1	1	42
59	4	1	3	1	20	0	2	1	32	1	1	1	42
60	4	1	3	1	20	1	2	1	32	1	1	1	42
61	4	1	3	1	20	1	2	1	32	1	1	1	42
62	4	1	3	1	20	1	2	1	32	1	1	1	42
63	4	1	3	1	20	1	2	1	32	1	1	1	42
64	4	1	3	1	20	1	2	1	32	1	1	1	42
65	4	1	3	1	20	1	2	1	32	1	1	1	42
66	4	0	3	0	20	0	2	0	32	0	1	0	42
67	4	1	2	1	44	1	2	1	41	1	1	1	43
68	4	0	2	0	44	1	2	0	41	1	1	0	43
69	4	0	2	0	44	0	2	0	41	0	1	1	43
70	4	1	2	1	44	1	2	1	41	1	1	1	43
71	4	1	2	1	44	0	2	1	41	1	1	1	43
72	4	1	2	1	44	1	2	1	41	1	1	1	43
73	4	1	2	0	44	1	2	1	41	1	1	1	43
74	4	1	2	1	44	1	2	1	41	1	1	1	43
75	4	1	2	1	44	1	2	1	41	1	1	1	43
76	4	1	2	1	44	1	2	1	41	1	1	1	43
77	4	1	2	1	28	1	2	1	59	1	1	1	3
78	4	1	2	1	28	1	2	1	59	1	1	1	3
79	4	1	2	1	28	0	2	0	59	1	1	1	3
80	4	1	2	1	28	1	2	1	59	1	1	1	3
81	4	1	2	1	28	1	2	1	59	1	1	1	3
82	4	0	2	1	28	1	2	1	59	1	1	0	3
83	4	0	2	1	28	0	2	0	59	0	1	0	3
84	4	1	2	1	28	1	2	1	59	1	1	1	3
85	4	1	2	1	28	1	2	1	59	1	1	1	3
86	4	1	2	1	28	0	2	1	59	1	1	1	3
87	4	0	2	1	35	0	2	1	55	1	1	1	2
88	4	1	2	1	35	1	2	1	55	1	1	1	2
89	4	0	2	1	35	0	2	1	55	1	1	1	2
90	4	0	2	1	35	0	2	1	55	0	1	1	2
91	4	1	2	1	35	1	2	1	55	1	1	1	2
92	4	1	2	1	35	0	2	0	55	1	1	1	2
93	4	1	2	1	35	1	2	1	55	1	1	1	2
94	4	1	2	1	35	0	2	1	55	1	1	1	2
95	4	1	2	0	35	1	2	1	55	1	1	1	2
96	4	1	2	1	35	0	2	1	55	1	1	1	2
97	4	1	3	1	8	1	2	1	22	1	1	1	18
98	4	1	3	1	8	1	2	1	22	1	1	1	18
99	4	1	3	1	8	1	2	1	22	1	1	0	18
100	4	1	3	1	8	1	2	0	22	1	1	1	18
101	4	1	3	1	8	1	2	1	22	1	1	1	18
102	4	1	3	1	8	0	2	1	22	1	1	1	18
103	4	1	3	1	8	1	2	1	22	1	1	1	18
104	4	1	3	1	8	1	2	1	22	1	1	1	18
105	4	1	3	1	8	1	2	1	22	1	1	1	18
106	4	1	3	1	8	1	2	1	22	1	1	1	18
107	4	1	3	1	18	1	2	1	42	1	1	1	15
108	4	1	3	1	18	1	2	1	42	1	1	1	15
109	4	1	3	1	18	1	2	0	42	1	1	1	15
110	4	1	3	1	18	1	2	1	42	1	1	1	15
111	4	1	3	1	18	1	2	0	42	0	1	1	15
112	4	1	3	1	18	1	2	0	42	1	1	1	15
113	4	1	3	1	18	0	2	0	42	1	1	0	15
114	4	1	3	1	18	1	2	1	42	1	1	1	15
115	4	1	3	1	18	1	2	1	42	1	1	1	15
116	4	1	3	1	18	1	2	1	42	1	1	1	15
117	4	0	2	0	16	0	2	0	26	0	1	0	28
118	4	1	2	1	16	1	2	1	26	1	1	1	28
119	4	1	2	1	16	1	2	1	26	1	1	1	28
120	4	1	2	0	16	0	2	0	26	1	1	1	28
121	4	0	2	0	16	0	2	0	26	0	1	1	28
122	4	1	2	1	16	1	2	1	26	1	1	1	28
123	4	1	2	1	16	1	2	1	26	1	1	1	28
124	4	1	2	1	16	1	2	1	26	1	1	1	28
125	4	1	2	1	16	1	2	1	26	1	1	1	28
126	4	1	2	1	16	1	2	1	26	0	1	1	28
127	4	1	3	1	21	1	2	1	21	1	1	1	63
128	4	1	3	1	21	1	2	1	21	1	1	1	63
129	4	1	3	1	21	1	2	1	21	1	1	1	63
130	4	1	3	1	21	1	2	1	21	1	1	1	63
131	4	1	3	1	21	1	2	1	21	1	1	1	63
132	4	1	3	1	21	1	2	1	21	1	1	1	63
133	4	1	3	1	21	1	2	1	21	1	1	1	63
134	4	1	3	1	21	1	2	1	21	1	1	1	63
135	4	1	3	1	21	1	2	1	21	1	1	1	63
136	4	1	3	1	21	1	2	0	21	1	1	1	63
137	4	1	2	1	25	1	2	0	47	1	1	1	9
138	4	1	2	1	25	1	2	1	47	1	1	1	9
139	4	1	2	1	25	1	2	1	47	0	1	1	9
140	4	1	2	1	25	1	2	1	47	1	1	1	9
141	4	1	2	1	25	1	2	1	47	0	1	0	9
142	4	1	2	1	25	1	2	1	47	1	1	1	9
1	3	1	2	1	25	0	2	0	47	1	1	1	9
2	3	1	2	0	25	0	2	1	47	1	1	0	9
3	3	1	2	1	25	1	2	1	47	1	1	1	9
4	3	1	2	1	25	1	2	1	47	0	1	1	9
5	3	1	1	1	18	1	1	1	44	1	1	1	45
6	3	1	1	1	18	0	1	0	44	1	1	1	45
7	3	1	1	1	18	1	1	1	44	1	1	1	45
8	3	1	1	1	18	1	1	1	44	1	1	1	45
9	3	1	1	1	18	0	1	1	44	1	1	1	45
10	3	1	1	0	18	1	1	1	44	1	1	1	45
11	3	1	1	1	18	1	1	1	44	1	1	1	45
12	3	1	1	1	18	1	1	1	44	1	1	1	45
13	3	1	1	1	18	1	1	1	44	1	1	1	45
14	3	1	1	1	18	1	1	1	44	1	1	1	45
15	3	1	2	1	19	1	1	1	34	1	1	1	22
16	3	1	2	1	19	1	1	1	34	1	1	1	22
17	3	1	2	1	19	1	1	0	34	1	1	1	22
18	3	0	2	1	19	1	1	1	34	1	1	1	22
19	3	1	2	1	19	1	1	1	34	0	1	1	22
20	3	1	2	1	19	1	1	1	34	1	1	1	22
21	3	1	2	1	19	1	1	1	34	1	1	1	22
22	3	1	2	1	19	1	1	1	34	1	1	1	22
23	3	1	2	1	19	1	1	1	34	1	1	1	22
24	3	1	2	1	19	1	1	1	34	1	1	1	22
25	3	1	2	1	14	1	2	1	30	1	1	1	41
26	3	1	2	1	14	1	2	1	30	1	1	1	41
27	3	1	2	1	14	1	2	1	30	1	1	1	41
28	3	1	2	1	14	1	2	1	30	1	1	1	41
29	3	1	2	1	14	1	2	1	30	1	1	1	41
30	3	0	2	1	14	0	2	1	30	0	1	1	41
31	3	1	2	1	14	1	2	1	30	1	1	1	41
32	3	1	2	1	14	1	2	1	30	1	1	1	41
33	3	0	2	1	14	0	2	1	30	0	1	1	41
34	3	1	2	1	14	1	2	1	30	1	1	1	41
35	3	1	2	1	18	1	2	1	26	1	1	1	23
36	3	1	2	1	18	1	2	1	26	1	1	1	23
37	3	1	2	1	18	1	2	1	26	1	1	1	23
38	3	1	2	1	18	1	2	1	26	1	1	1	23
39	3	1	2	1	18	1	2	1	26	1	1	1	23
40	3	1	2	1	18	1	2	1	26	1	1	1	23
1	5	1	2	1	18	0	2	1	26	1	1	1	23
2	5	1	2	1	18	1	2	1	26	1	1	1	23
3	5	1	2	1	18	1	2	1	26	1	1	1	23
4	5	1	2	1	18	1	2	1	26	1	1	1	23
5	5	1	3	1	26	1	2	1	36	1	1	1	44
6	5	1	3	1	26	1	2	1	36	1	1	1	44
7	5	1	3	1	26	1	2	1	36	1	1	1	44
8	5	1	3	1	26	1	2	1	36	1	1	1	44
9	5	0	3	0	26	0	2	0	36	0	1	0	44
10	5	0	3	0	26	0	2	1	36	0	1	0	44
11	5	0	3	1	26	1	2	1	36	1	1	1	44
12	5	1	3	1	26	1	2	1	36	1	1	1	44
13	5	0	3	1	26	1	2	1	36	1	1	1	44
14	5	1	3	1	26	1	2	1	36	1	1	1	44
15	5	1	2	1	19	1	1	1	23	1	2	1	28
16	5	1	2	1	19	1	1	1	23	1	2	1	28
17	5	1	2	0	19	1	1	1	23	1	2	1	28
18	5	1	2	1	19	1	1	1	23	1	2	1	28
19	5	0	2	1	19	0	1	0	23	0	2	0	28
20	5	1	2	1	19	0	1	1	23	1	2	1	28
21	5	1	2	1	19	1	1	1	23	1	2	1	28
22	5	1	2	1	19	1	1	1	23	1	2	1	28
23	5	1	2	1	19	1	1	1	23	1	2	1	28
24	5	1	2	1	19	1	1	1	23	1	2	1	28
25	5	1	2	1	24	0	2	0	20	0	1	1	64
26	5	1	2	1	24	1	2	1	20	1	1	1	64
27	5	1	2	1	24	1	2	1	20	1	1	1	64
28	5	1	2	1	24	1	2	1	20	1	1	1	64
29	5	0	2	0	24	0	2	0	20	0	1	0	64
30	5	1	2	1	24	1	2	1	20	1	1	1	64
31	5	1	2	1	24	1	2	1	20	1	1	1	64
32	5	1	2	1	24	1	2	0	20	1	1	1	64
33	5	1	2	1	24	1	2	1	20	1	1	1	64
34	5	1	2	1	24	0	2	0	20	0	1	0	64
35	5	0	2	0	13	0	2	0	20	0	3	0	17
36	5	1	2	1	13	1	2	1	20	1	3	1	17
37	5	1	2	1	13	1	2	1	20	1	3	1	17
38	5	1	2	1	13	1	2	1	20	1	3	1	17
39	5	1	2	1	13	1	2	1	20	1	3	1	17
40	5	0	2	0	13	1	2	1	20	1	3	1	17
41	5	1	2	1	13	1	2	1	20	1	3	1	17
42	5	1	2	1	13	1	2	1	20	1	3	1	17
43	5	1	2	1	13	1	2	1	20	1	3	1	17
44	5	1	2	1	13	1	2	1	20	1	3	1	17
45	5	1	2	1	20	1	2	1	46	1	1	1	35
46	5	1	2	1	20	1	2	1	46	0	1	1	35
47	5	0	2	1	20	1	2	1	46	1	1	1	35
48	5	0	2	0	20	1	2	0	46	1	1	0	35
49	5	1	2	1	20	1	2	0	46	0	1	1	35
50	5	1	2	1	20	1	2	1	46	1	1	1	35
51	5	1	2	1	20	1	2	1	46	1	1	1	35
52	5	1	2	1	20	1	2	1	46	1	1	1	35
53	5	1	2	1	20	1	2	1	46	1	1	1	35
54	5	1	2	1	20	1	2	1	46	1	1	1	35
55	5	1	2	1	31	1	1	1	40	1	1	1	46
56	5	1	2	1	31	1	1	1	40	1	1	1	46
57	5	1	2	1	31	0	1	0	40	1	1	1	46
58	5	1	2	1	31	0	1	0	40	0	1	0	46
59	5	1	2	1	31	1	1	1	40	1	1	1	46
60	5	1	2	1	31	1	1	1	40	1	1	1	46
61	5	1	2	1	31	1	1	1	40	1	1	1	46
62	5	1	2	1	31	1	1	1	40	1	1	1	46
63	5	0	2	0	31	1	1	1	40	1	1	1	46
64	5	1	2	1	31	1	1	1	40	1	1	1	46
66	5	1	2	1	24	1	2	1	53	1	1	1	20
67	5	1	2	1	24	1	2	1	53	1	1	1	20
68	5	1	2	1	24	1	2	1	53	0	1	1	20
69	5	1	2	1	24	0	2	1	53	0	1	1	20
70	5	1	2	1	24	1	2	1	53	1	1	1	20
71	5	1	2	1	24	1	2	1	53	1	1	1	20
72	5	1	2	1	24	1	2	1	53	1	1	1	20
73	5	1	2	1	24	1	2	1	53	1	1	1	20
74	5	1	2	0	24	1	2	1	53	1	1	1	20
75	5	1	2	1	24	1	2	1	53	1	1	1	20
76	5	0	3	1	32	1	3	1	75	1	1	1	46
77	5	1	3	1	32	1	3	1	75	1	1	1	46
78	5	1	3	1	32	1	3	1	75	1	1	1	46
79	5	1	3	1	32	1	3	1	75	1	1	1	46
80	5	1	3	0	32	1	3	1	75	0	1	0	46
81	5	1	3	1	32	1	3	0	75	1	1	0	46
82	5	1	3	1	32	1	3	0	75	0	1	1	46
83	5	1	3	1	32	0	3	0	75	1	1	1	46
84	5	1	3	1	32	1	3	1	75	1	1	1	46
85	5	0	3	1	32	1	3	1	75	0	1	1	46
86	5	1	2	1	16	1	3	1	28	1	1	1	2
87	5	1	2	0	16	1	3	0	28	0	1	1	2
88	5	0	2	0	16	0	3	1	28	1	1	0	2
89	5	1	2	1	16	1	3	1	28	1	1	1	2
90	5	1	2	1	16	1	3	1	28	1	1	1	2
91	5	1	2	1	16	1	3	1	28	1	1	1	2
92	5	1	2	1	16	1	3	1	28	1	1	1	2
1	6	0	2	0	16	0	3	0	28	0	1	0	2
2	6	1	2	1	16	0	3	0	28	0	1	0	2
3	6	0	2	0	16	0	3	1	28	0	1	0	2
4	6	0	2	0	47	0	2	0	33	1	1	1	26
5	6	1	2	1	47	1	2	0	33	1	1	1	26
6	6	1	2	1	47	0	2	1	33	1	1	1	26
7	6	0	2	1	47	1	2	1	33	1	1	1	26
8	6	1	2	1	47	1	2	1	33	1	1	1	26
9	6	1	2	1	47	1	2	1	33	1	1	1	26
10	6	0	2	0	47	1	2	1	33	1	1	0	26
11	6	1	2	1	47	1	2	1	33	1	1	0	26
12	6	0	2	1	47	0	2	0	33	1	1	1	26
13	6	1	2	1	47	1	2	1	33	1	1	1	26
14	6	1	2	1	36	1	2	1	62	0	1	1	80
15	6	0	2	1	36	0	2	1	62	0	1	1	80
16	6	1	2	1	36	1	2	1	62	1	1	1	80
17	6	1	2	1	36	1	2	1	62	1	1	1	80
18	6	1	2	1	36	1	2	1	62	0	1	1	80
19	6	1	2	1	36	1	2	1	62	1	1	1	80
20	6	0	2	1	36	0	2	0	62	0	1	1	80
21	6	0	2	0	36	0	2	0	62	0	1	0	80
22	6	0	2	0	36	0	2	1	62	1	1	1	80
23	6	0	2	0	36	0	2	0	62	1	1	0	80
24	6	1	2	0	45	0	3	1	54	1	1	1	2
25	6	1	2	1	45	1	3	1	54	1	1	1	2
26	6	1	2	1	45	1	3	1	54	1	1	1	2
27	6	1	2	1	45	1	3	1	54	0	1	1	2
28	6	0	2	0	45	0	3	0	54	0	1	0	2
29	6	1	2	1	45	1	3	0	54	0	1	1	2
30	6	1	2	1	45	1	3	0	54	1	1	1	2
31	6	1	2	1	45	1	3	1	54	1	1	1	2
32	6	1	2	1	45	0	3	1	54	1	1	1	2
33	6	1	2	1	45	1	3	1	54	1	1	1	2
34	6	1	3	1	17	1	4	1	25	1	1	1	2
35	6	1	3	1	17	1	4	1	25	0	1	1	2
36	6	1	3	1	17	1	4	1	25	1	1	1	2
37	6	1	3	1	17	1	4	1	25	1	1	0	2
38	6	0	3	1	17	0	4	1	25	0	1	1	2
39	6	0	3	0	17	0	4	0	25	0	1	0	2
40	6	0	3	0	17	0	4	0	25	0	1	0	2
41	6	1	3	1	17	1	4	1	25	1	1	1	2
42	6	1	3	1	17	1	4	1	25	1	1	1	2
43	6	1	2	0	17	0	4	1	25	1	1	1	2
44	6	1	2	1	23	1	2	1	28	1	1	1	27
45	6	0	2	1	23	0	2	1	28	0	1	1	27
46	6	0	2	1	23	0	2	0	28	1	1	1	27
47	6	0	2	1	23	0	2	0	28	0	1	0	27
48	6	1	2	1	23	1	2	1	28	1	1	1	27
49	6	1	2	1	23	1	2	1	28	1	1	1	27
50	6	1	2	1	23	1	2	1	28	1	1	1	27
51	6	1	2	1	23	1	2	1	28	1	1	1	27
52	6	1	2	1	23	1	2	1	28	1	1	1	27
53	6	0	2	0	23	0	2	0	28	0	1	1	27
54	6	1	2	1	28	1	3	0	40	0	2	1	33
55	6	0	2	1	28	0	3	0	40	0	2	0	33
56	6	1	2	1	28	1	3	1	40	1	2	1	33
57	6	0	2	0	28	0	3	0	40	0	2	0	33
58	6	1	2	1	28	1	3	1	40	1	2	1	33
59	6	0	2	1	28	0	3	1	40	1	2	1	33
60	6	0	2	0	28	0	3	0	40	1	2	1	33
61	6	0	2	0	28	0	3	0	40	1	2	1	33
62	6	0	2	1	28	0	3	1	40	0	2	0	33
63	6	1	2	1	28	1	3	1	40	1	2	1	33
64	6	1	3	0	18	1	2	0	27	1	1	0	46
65	6	1	3	1	18	1	2	1	27	1	1	1	46
66	6	1	3	1	18	1	2	1	27	1	1	1	46
67	6	1	3	1	18	0	2	1	27	1	1	1	46
68	6	0	3	0	18	1	2	1	27	0	1	0	46
69	6	1	3	1	18	1	2	1	27	1	1	1	46
70	6	0	3	1	18	1	2	1	27	0	1	0	46
71	6	1	3	1	18	1	2	1	27	1	1	1	46
72	6	0	3	0	18	0	2	0	27	0	1	0	46
73	6	1	3	1	18	1	2	1	27	1	1	1	46
74	6	1	2	1	11	0	2	1	26	1	1	0	46
75	6	0	2	0	11	0	2	0	26	0	1	1	46
76	6	1	2	1	11	1	2	0	26	0	1	1	46
77	6	1	2	1	11	1	2	1	26	1	1	1	46
78	6	1	2	1	11	1	2	1	26	1	1	1	46
79	6	1	2	1	11	1	2	1	26	1	1	1	46
80	6	1	2	1	11	1	2	1	26	1	1	1	46
81	6	0	2	0	11	1	2	1	26	0	1	1	46
82	6	1	2	1	11	1	2	1	26	1	1	1	46
83	6	1	2	1	11	1	2	1	26	1	1	1	46
84	6	1	2	1	21	1	2	0	35	1	2	1	32
85	6	1	2	0	21	1	2	1	35	1	2	0	32
86	6	1	2	1	21	1	2	1	35	1	2	1	32
87	6	1	2	1	21	1	2	1	35	1	2	1	32
88	6	1	2	0	21	1	2	1	35	1	2	0	32
89	6	1	2	1	21	1	2	1	35	1	2	1	32
90	6	1	2	1	21	1	2	1	35	1	2	1	32
91	6	1	2	1	21	1	2	1	35	1	2	1	32
92	6	0	2	1	21	1	2	1	35	1	2	1	32
93	6	1	2	1	21	1	2	1	35	1	2	1	32
94	6	1	2	1	20	1	2	1	32	0	1	1	5
95	6	1	2	1	20	1	2	1	32	1	1	1	5
96	6	1	2	1	20	1	2	1	32	1	1	1	5
97	6	0	2	1	20	0	2	0	32	0	1	0	5
98	6	0	2	1	20	0	2	1	32	0	1	0	5
99	6	1	2	1	20	0	2	1	32	1	1	1	5
100	6	0	2	0	20	0	2	1	32	0	1	0	5
101	6	1	2	1	20	1	2	1	32	1	1	1	5
102	6	1	2	1	20	1	2	1	32	1	1	1	5
103	6	1	2	1	20	1	2	1	32	1	1	1	5
104	6	1	2	1	25	1	2	1	28	1	1	1	22
105	6	0	2	0	25	0	2	0	28	1	1	1	22
106	6	1	2	1	25	1	2	1	28	1	1	1	22
107	6	1	2	1	25	1	2	1	28	1	1	1	22
108	6	0	2	1	25	1	2	0	28	0	1	0	22
109	6	0	2	1	25	0	2	1	28	1	1	1	22
110	6	1	2	1	25	1	2	1	28	0	1	1	22
111	6	1	2	1	25	1	2	1	28	1	1	1	22
112	6	1	2	1	25	1	2	1	28	1	1	1	22
1	7	1	2	1	25	1	2	1	28	1	1	1	22
2	7	0	2	0	24	0	2	0	27	0	1	0	36
3	7	1	2	1	24	1	2	1	27	1	1	1	36
4	7	1	2	1	24	1	2	1	27	1	1	1	36
5	7	1	2	1	24	1	2	1	27	1	1	1	36
6	7	1	2	1	24	1	2	1	27	1	1	1	36
7	7	1	2	1	24	1	2	1	27	1	1	1	36
8	7	0	2	0	24	1	2	0	27	0	1	0	36
9	7	0	2	1	24	0	2	1	27	1	1	1	36
10	7	1	2	1	24	1	2	1	27	1	1	1	36
11	7	1	2	1	24	0	2	1	27	1	1	1	36
1	8	0	2	0	10	1	2	1	26	0	1	1	40
2	8	1	2	1	10	0	2	1	26	1	1	1	40
3	8	1	2	1	10	0	2	1	26	1	1	1	40
4	8	1	2	1	10	0	2	1	26	1	1	1	40
5	8	1	2	1	10	0	2	1	26	0	1	1	40
6	8	1	2	1	10	0	2	1	26	1	1	1	40
7	8	1	2	1	10	0	2	1	26	1	1	1	40
8	8	1	2	1	10	0	2	1	26	1	1	1	40
9	8	1	2	1	10	0	2	1	26	1	1	1	40
10	8	1	2	1	10	1	2	1	26	1	1	1	40
11	8	1	3	1	9	1	2	1	18	1	1	1	31
12	8	1	3	1	9	1	2	1	18	1	1	1	31
13	8	1	3	1	9	1	2	1	18	1	1	1	31
14	8	1	3	1	9	1	2	1	18	1	1	1	31
15	8	1	3	1	9	1	2	1	18	1	1	1	31
16	8	1	3	1	9	1	2	1	18	1	1	1	31
17	8	1	3	1	9	1	2	1	18	1	1	1	31
18	8	1	3	1	9	1	2	1	18	1	1	1	31
19	8	1	3	1	9	1	2	1	18	1	1	1	31
20	8	1	3	1	9	1	2	1	18	1	1	1	31
21	8	1	3	1	6	1	1	1	18	1	1	1	16
22	8	1	3	1	6	1	1	1	18	1	1	1	16
23	8	1	3	1	6	1	1	1	18	1	1	1	16
24	8	1	3	1	6	1	1	1	18	1	1	1	16
25	8	1	3	1	6	0	1	1	18	1	1	1	16
26	8	1	3	1	6	1	1	1	18	1	1	1	16
27	8	1	3	1	6	1	1	1	18	1	1	1	16
28	8	1	3	1	6	1	1	1	18	1	1	1	16
29	8	1	3	1	6	1	1	1	18	1	1	1	16
30	8	1	3	1	6	1	1	1	18	1	1	1	16
31	8	1	2	1	10	1	2	1	30	1	1	1	27
32	8	1	2	1	10	1	2	1	30	1	1	1	27
33	8	1	2	1	10	1	2	1	30	1	1	1	27
34	8	1	2	1	10	1	2	1	30	1	1	1	27
35	8	1	2	1	10	1	2	1	30	1	1	1	27
36	8	1	2	1	10	1	2	1	30	1	1	1	27
37	8	1	2	1	10	1	2	1	30	1	1	1	27
38	8	1	2	0	10	1	2	0	30	0	1	1	27
39	8	1	2	1	10	1	2	1	30	1	1	1	27
40	8	1	2	1	10	1	2	0	30	1	1	1	27
41	8	0	1	0	7	0	2	0	23	0	1	0	25
42	8	1	1	1	7	1	2	1	23	0	1	1	25
43	8	1	1	1	7	1	2	1	23	1	1	1	25
44	8	1	1	1	7	1	2	1	23	1	1	1	25
45	8	0	1	0	7	0	2	0	23	0	1	0	25
46	8	1	1	1	7	1	2	1	23	1	1	1	25
47	8	1	1	1	7	1	2	1	23	1	1	1	25
48	8	1	1	1	7	1	2	1	23	1	1	1	25
49	8	1	1	1	7	1	2	1	23	1	1	1	25
50	8	1	1	1	7	1	2	1	23	1	1	1	25
51	8	1	1	1	18	1	2	1	51	1	1	1	25
52	8	1	1	1	18	1	2	1	51	1	1	1	25
53	8	1	1	1	18	1	2	1	51	1	1	1	25
54	8	1	1	1	18	1	2	1	51	1	1	1	25
55	8	1	1	0	18	1	2	0	51	1	1	1	25
56	8	1	1	1	18	1	2	0	51	1	1	1	25
57	8	1	1	1	18	1	2	1	51	1	1	1	25
58	8	1	1	1	18	1	2	1	51	1	1	1	25
59	8	0	1	1	18	0	2	1	51	0	1	1	25
60	8	1	1	1	18	1	2	1	51	1	1	1	25
61	8	1	2	1	7	1	1	1	29	1	1	1	25
62	8	1	2	1	7	1	1	1	29	1	1	1	25
63	8	1	2	1	7	1	1	1	29	1	1	1	25
64	8	1	2	1	7	1	1	1	29	1	1	1	25
65	8	1	2	1	7	1	1	1	29	1	1	1	25
66	8	1	2	1	7	1	1	1	29	1	1	1	25
67	8	1	2	1	7	1	1	1	29	1	1	1	25
68	8	1	2	1	7	1	1	1	29	1	1	1	25
69	8	1	2	1	7	1	1	1	29	1	1	1	25
70	8	1	2	1	7	1	1	1	29	1	1	1	25
71	8	1	2	1	10	1	2	1	30	1	2	1	25
72	8	1	2	1	10	1	2	1	30	1	2	1	25
73	8	1	2	1	10	1	2	1	30	1	2	1	25
74	8	1	2	1	10	1	2	1	30	1	2	1	25
75	8	1	2	1	10	1	2	1	30	1	2	1	25
76	8	1	2	1	10	1	2	1	30	1	2	1	25
77	8	1	2	1	10	1	2	1	30	1	2	1	25
78	8	1	2	1	10	1	2	1	30	1	2	1	25
79	8	1	2	1	10	1	2	1	30	1	2	1	25
80	8	1	2	1	10	1	2	1	30	1	2	1	25
81	8	1	1	1	12	1	2	1	20	1	1	1	29
82	8	1	1	1	12	1	2	1	20	1	1	0	29
83	8	1	1	1	12	1	2	1	20	1	1	1	29
84	8	1	1	1	12	1	2	1	20	1	1	1	29
85	8	1	1	1	12	1	2	1	20	1	1	1	29
86	8	1	1	1	12	1	2	1	20	1	1	0	29
87	8	1	1	1	12	1	2	1	20	1	1	1	29
88	8	1	1	1	12	1	2	1	20	1	1	1	29
89	8	1	1	1	12	1	2	1	20	1	1	1	29
90	8	1	1	1	12	0	2	1	20	1	1	1	29
91	8	0	2	0	9	0	2	0	16	0	1	0	17
92	8	1	2	1	9	1	2	1	16	1	1	1	17
93	8	1	2	1	9	1	2	1	16	1	1	1	17
94	8	1	2	1	9	1	2	1	16	1	1	1	17
95	8	1	2	1	9	1	2	1	16	1	1	1	17
96	8	1	2	1	9	1	2	1	16	1	1	1	17
97	8	1	2	1	9	1	2	1	16	1	1	1	17
98	8	1	2	1	9	1	2	1	16	1	1	1	17
99	8	1	2	1	9	1	2	1	16	1	1	1	17
100	8	1	2	1	9	1	2	1	16	1	1	1	17
101	8	0	1	0	18	1	2	0	33	1	1	0	29
102	8	1	1	1	18	1	2	1	33	1	1	1	29
103	8	1	1	1	18	1	2	1	33	1	1	1	29
104	8	1	1	1	18	1	2	1	33	1	1	1	29
105	8	1	1	1	18	1	2	1	33	1	1	1	29
106	8	1	1	1	18	1	2	1	33	0	1	1	29
107	8	1	1	1	18	1	2	1	33	1	1	1	29
108	8	1	1	1	18	1	2	1	33	1	1	0	29
109	8	1	1	1	18	1	2	1	33	1	1	1	29
110	8	1	1	1	18	1	2	1	33	1	1	1	29
111	8	1	2	1	11	1	2	1	33	1	1	1	29
112	8	1	2	1	11	1	2	1	33	1	1	1	29
113	8	1	2	1	11	1	2	1	33	1	1	1	29
114	8	1	2	1	11	1	2	1	33	1	1	1	29
115	8	1	2	1	11	1	2	1	33	1	1	1	29
116	8	1	2	1	11	1	2	1	33	1	1	1	29
117	8	1	2	1	11	1	2	1	33	1	1	1	29
118	8	1	2	0	11	1	2	1	33	1	1	1	29
119	8	1	2	1	11	1	2	1	33	1	1	1	29
120	8	1	2	1	11	1	2	1	33	1	1	1	29
121	8	1	1	1	12	1	2	1	27	1	1	1	24
122	8	1	1	1	12	1	2	1	27	1	1	1	24
123	8	1	1	1	12	1	2	1	27	1	1	1	24
124	8	1	1	1	12	1	2	1	27	1	1	1	24
125	8	1	1	1	12	1	2	1	27	1	1	1	24
126	8	1	1	1	12	1	2	1	27	1	1	1	24
127	8	1	1	1	12	1	2	1	27	1	1	1	24
128	8	1	1	1	12	1	2	1	27	1	1	1	24
129	8	1	1	1	12	1	2	1	27	1	1	1	24
130	8	1	1	1	12	0	2	1	27	1	1	1	24
131	8	1	2	1	81	1	2	1	65	1	2	1	74
132	8	1	2	1	81	1	2	1	65	1	2	1	74
133	8	1	2	1	81	1	2	1	65	1	2	1	74
134	8	0	2	1	81	0	2	0	65	1	2	1	74
135	8	1	2	1	81	1	2	1	65	1	2	1	74
136	8	1	2	1	81	1	2	1	65	1	2	1	74
137	8	1	2	1	81	0	2	1	65	1	2	1	74
138	8	1	2	1	81	1	2	1	65	1	2	1	74
139	8	0	2	0	81	0	2	0	65	1	2	0	74
140	8	1	2	1	81	1	2	1	65	1	2	1	74
141	8	1	2	1	7	1	2	1	40	1	1	1	16
142	8	1	2	1	7	1	2	1	40	1	1	1	16
143	8	1	2	1	7	1	2	1	40	1	1	1	16
144	8	1	2	1	7	1	2	1	40	1	1	1	16
145	8	1	2	1	7	1	2	1	40	1	1	1	16
146	8	1	2	1	7	1	2	1	40	1	1	1	16
147	8	1	2	1	7	1	2	1	40	1	1	1	16
148	8	1	2	1	7	1	2	1	40	1	1	1	16
149	8	1	2	1	7	1	2	1	40	1	1	1	16
150	8	1	2	1	7	1	2	1	40	1	1	1	16
151	8	0	1	0	16	0	4	0	26	0	2	0	66
152	8	1	1	1	16	1	4	1	26	1	2	1	66
153	8	1	1	1	16	1	4	0	26	1	2	1	66
154	8	1	1	1	16	1	4	1	26	1	2	1	66
155	8	1	1	1	16	1	4	1	26	1	2	1	66
156	8	1	1	0	16	0	4	0	26	0	2	0	66
157	8	1	1	1	16	1	4	0	26	0	2	0	66
158	8	1	1	1	16	1	4	1	26	1	2	1	66
159	8	1	1	1	16	1	4	1	26	1	2	1	66
160	8	1	1	1	16	1	4	1	26	1	2	1	66
161	8	1	1	1	11	1	3	1	25	1	1	1	26
162	8	1	1	1	11	1	3	1	25	1	1	1	26
163	8	1	1	1	11	1	3	1	25	0	1	0	26
164	8	0	1	0	11	0	3	1	25	1	1	0	26
165	8	1	1	1	11	1	3	1	25	1	1	1	26
166	8	1	1	1	11	1	3	1	25	1	1	1	26
167	8	1	1	1	11	1	3	1	25	1	1	1	26
168	8	1	1	1	11	1	3	1	25	1	1	0	26
169	8	1	1	1	11	1	3	1	25	1	1	1	26
170	8	1	1	1	11	1	3	1	25	1	1	1	26
171	8	1	2	1	7	1	2	1	22	1	1	1	36
172	8	1	2	1	7	1	2	1	22	1	1	1	36
173	8	1	2	1	7	1	2	1	22	1	1	1	36
174	8	1	2	1	7	1	2	1	22	1	1	1	36
175	8	1	2	1	7	1	2	1	22	1	1	1	36
176	8	1	2	1	7	1	2	1	22	1	1	1	36
177	8	1	2	1	7	1	2	1	22	1	1	1	36
178	8	1	2	1	7	1	2	1	22	1	1	1	36
179	8	1	2	1	7	1	2	1	22	1	1	1	36
180	8	1	2	1	7	1	2	1	22	1	1	1	36
181	8	1	2	1	8	1	2	1	16	1	1	1	17
182	8	1	2	1	8	1	2	1	16	1	1	1	17
183	8	1	2	1	8	1	2	1	16	1	1	1	17
184	8	1	2	1	8	1	2	1	16	1	1	1	17
185	8	1	2	1	8	1	2	1	16	1	1	1	17
186	8	1	2	1	8	1	2	1	16	1	1	1	17
187	8	1	2	1	8	1	2	1	16	1	1	1	17
188	8	1	2	1	8	1	2	1	16	1	1	1	17
189	8	1	2	1	8	1	2	1	16	1	1	1	17
190	8	1	2	1	8	1	2	1	16	1	1	1	17
191	8	1	2	1	12	1	1	1	22	1	1	1	35
192	8	1	2	1	12	1	1	1	22	1	1	1	35
193	8	0	2	0	12	0	1	0	22	0	1	1	35
194	8	1	2	1	12	1	1	1	22	1	1	1	35
195	8	1	2	1	12	1	1	1	22	1	1	1	35
196	8	0	2	0	12	0	1	0	22	0	1	0	35
197	8	1	2	1	12	1	1	1	22	1	1	1	35
198	8	1	2	1	12	1	1	1	22	1	1	1	35
199	8	1	2	1	12	1	1	1	22	1	1	1	35
200	8	0	2	0	12	0	1	0	22	0	1	0	35
201	8	1	2	1	15	0	2	0	18	0	1	0	18
202	8	0	2	0	15	0	2	0	18	0	1	0	18
203	8	1	2	1	15	1	2	1	18	1	1	1	18
204	8	1	2	1	15	1	2	1	18	1	1	1	18
205	8	1	2	1	15	1	2	1	18	1	1	1	18
206	8	1	2	1	15	1	2	1	18	1	1	1	18
207	8	1	2	1	15	1	2	1	18	1	1	1	18
208	8	1	2	1	15	1	2	1	18	1	1	1	18
209	8	1	2	1	15	1	2	1	18	1	1	1	18
210	8	1	2	1	15	1	2	1	18	1	1	1	18
211	8	1	2	1	25	1	2	1	30	0	1	1	34
212	8	1	2	1	25	1	2	1	30	1	1	1	34
213	8	1	2	1	25	1	2	1	30	1	1	1	34
214	8	1	2	1	25	1	2	1	30	1	1	1	34
215	8	1	2	1	25	1	2	1	30	1	1	1	34
216	8	1	2	1	25	1	2	1	30	1	1	1	34
217	8	1	2	1	25	1	2	1	30	1	1	1	34
218	8	1	2	1	25	1	2	1	30	1	1	1	34
219	8	1	2	1	25	1	2	1	30	1	1	1	34
220	8	1	2	1	25	1	2	1	30	1	1	1	34
221	8	1	2	1	17	1	2	1	21	1	1	1	20
222	8	1	2	1	17	1	2	1	21	1	1	1	20
223	8	1	2	1	17	1	2	1	21	1	1	1	20
224	8	1	2	1	17	1	2	1	21	1	1	1	20
225	8	1	2	1	17	1	2	1	21	1	1	1	20
226	8	1	2	1	17	1	2	1	21	1	1	1	20
227	8	1	2	1	17	1	2	1	21	1	1	1	20
228	8	1	2	1	17	1	2	1	21	1	1	1	20
229	8	1	2	1	17	1	2	1	21	1	1	1	20
230	8	1	2	1	17	1	2	1	21	1	1	1	20
231	8	1	2	1	11	1	3	1	25	1	1	1	2
232	8	1	2	1	11	1	3	1	25	1	1	1	2
233	8	1	2	1	11	1	3	1	25	1	1	1	2
234	8	0	2	0	11	0	3	0	25	0	1	0	2
235	8	1	2	1	11	1	3	1	25	1	1	1	2
236	8	1	2	1	11	1	3	1	25	1	1	1	2
237	8	1	2	1	11	1	3	1	25	1	1	1	2
238	8	1	2	1	11	1	3	1	25	1	1	1	2
239	8	1	2	1	11	1	3	1	25	1	1	1	2
240	8	1	2	1	11	1	3	1	25	1	1	1	2
241	8	1	3	1	19	1	2	1	36	1	1	1	10
242	8	1	3	1	19	1	2	1	36	1	1	1	10
243	8	1	3	1	19	1	2	1	36	1	1	1	10
244	8	1	3	1	19	1	2	1	36	1	1	1	10
245	8	0	3	0	19	0	2	0	36	0	1	1	10
246	8	1	3	1	19	1	2	1	36	0	1	1	10
247	8	1	3	0	19	0	2	1	36	0	1	1	10
248	8	1	3	1	19	1	2	1	36	1	1	1	10
249	8	1	3	1	19	1	2	1	36	1	1	1	10
250	8	1	3	1	19	0	2	0	36	0	1	1	10
251	8	1	2	1	17	1	3	1	49	1	2	1	34
252	8	1	2	1	17	1	3	1	49	1	2	1	34
253	8	1	2	1	17	1	3	1	49	1	2	1	34
254	8	1	2	1	17	1	3	1	49	1	2	1	34
255	8	1	2	1	17	1	3	1	49	1	2	1	34
256	8	0	2	0	17	0	3	0	49	0	2	0	34
257	8	1	2	1	17	0	3	0	49	1	2	1	34
258	8	1	2	0	17	1	3	0	49	1	2	1	34
259	8	1	2	1	17	1	3	1	49	1	2	1	34
260	8	0	2	0	17	0	3	0	49	0	2	0	34
261	8	1	3	1	49	1	2	1	21	1	1	1	29
262	8	1	3	1	49	1	2	1	21	1	1	1	29
263	8	1	3	1	49	1	2	1	21	1	1	1	29
1	9	1	3	0	49	0	2	0	21	1	1	0	29
2	9	1	3	1	49	1	2	1	21	1	1	1	29
3	9	1	3	1	49	1	2	1	21	1	1	1	29
4	9	1	3	1	49	1	2	1	21	1	1	1	29
5	9	1	3	0	49	1	2	1	21	1	1	1	29
6	9	1	3	1	49	1	2	1	21	1	1	1	29
7	9	0	3	1	49	1	2	1	21	1	1	1	29
8	9	1	2	1	12	1	3	1	31	1	1	1	26
9	9	1	2	1	12	1	3	1	31	1	1	1	26
10	9	1	2	1	12	1	3	1	31	1	1	1	26
11	9	1	2	1	12	1	3	1	31	1	1	1	26
12	9	1	2	1	12	1	3	1	31	1	1	1	26
13	9	1	2	1	12	1	3	1	31	1	1	1	26
14	9	1	2	1	12	1	3	1	31	1	1	1	26
15	9	0	2	1	12	0	3	1	31	1	1	1	26
16	9	1	2	1	12	1	3	1	31	1	1	1	26
17	9	1	2	1	12	1	3	1	31	1	1	1	26
18	9	1	2	1	20	1	2	1	57	1	1	1	41
19	9	1	2	1	20	1	2	1	57	1	1	1	41
20	9	0	2	1	20	0	2	1	57	1	1	1	41
21	9	1	2	0	20	1	2	1	57	1	1	1	41
22	9	0	2	0	20	0	2	0	57	0	1	1	41
23	9	0	2	1	20	0	2	1	57	1	1	1	41
24	9	1	2	1	20	1	2	1	57	1	1	1	41
25	9	1	2	1	20	1	2	1	57	1	1	1	41
26	9	1	2	1	20	1	2	1	57	1	1	1	41
27	9	1	2	1	20	1	2	1	57	1	1	1	41
28	9	0	3	0	23	0	2	0	59	0	1	0	49
29	9	1	3	1	23	1	2	1	59	1	1	1	49
30	9	1	3	0	23	1	2	1	59	0	1	0	49
31	9	1	3	1	23	1	2	1	59	1	1	1	49
32	9	0	3	1	23	1	2	1	59	1	1	1	49
33	9	1	3	1	23	1	2	1	59	1	1	1	49
34	9	0	3	1	23	0	2	0	59	0	1	1	49
35	9	1	3	1	23	1	2	1	59	1	1	1	49
36	9	0	3	1	23	0	2	1	59	0	1	1	49
37	9	1	3	1	23	1	2	1	59	1	1	1	49
38	9	1	1	1	24	1	2	1	29	1	1	1	90
39	9	0	1	0	24	0	2	0	29	1	1	1	90
40	9	1	1	1	24	1	2	1	29	1	1	1	90
41	9	1	1	1	24	1	2	1	29	1	1	1	90
42	9	1	1	1	24	1	2	1	29	1	1	1	90
43	9	1	1	1	24	1	2	1	29	1	1	1	90
44	9	1	1	1	24	1	2	1	29	1	1	1	90
45	9	0	1	0	24	0	2	1	29	1	1	1	90
46	9	1	1	1	24	1	2	1	29	1	1	1	90
47	9	1	1	1	24	1	2	1	29	1	1	1	90
48	9	1	2	1	13	1	3	1	62	1	1	1	37
49	9	0	2	0	13	0	3	0	62	0	1	0	37
50	9	1	2	1	13	1	3	1	62	1	1	1	37
51	9	1	2	1	13	1	3	1	62	1	1	1	37
52	9	0	2	0	13	0	3	0	62	0	1	0	37
53	9	0	2	0	13	0	3	1	62	0	1	0	37
54	9	1	2	1	13	1	3	1	62	1	1	1	37
55	9	1	2	1	13	1	3	1	62	1	1	1	37
56	9	1	2	1	13	1	3	1	62	1	1	1	37
57	9	1	2	1	13	1	3	1	62	1	1	1	37
58	9	1	1	1	21	1	2	1	20	1	1	1	39
59	9	1	1	1	21	1	2	1	20	1	1	1	39
60	9	1	1	1	21	0	2	1	20	1	1	1	39
61	9	0	1	1	21	0	2	0	20	1	1	1	39
62	9	0	1	0	21	0	2	0	20	0	1	1	39
63	9	1	1	1	21	1	2	1	20	1	1	1	39
64	9	1	1	1	21	1	2	1	20	1	1	1	39
65	9	0	1	1	21	1	2	1	20	1	1	1	39
66	9	1	1	1	21	1	2	1	20	1	1	1	39
67	9	1	1	1	21	1	2	1	20	1	1	1	39
68	9	1	3	1	15	0	2	1	34	1	2	1	19
69	9	1	3	1	15	1	2	1	34	1	2	1	19
70	9	1	3	1	15	1	2	1	34	1	2	1	19
71	9	0	3	1	15	1	2	1	34	0	2	1	19
72	9	1	3	1	15	1	2	0	34	0	2	0	19
73	9	1	3	1	15	1	2	1	34	1	2	1	19
74	9	1	3	1	15	1	2	1	34	1	2	1	19
75	9	1	3	1	15	1	2	1	34	1	2	1	19
76	9	1	3	1	15	1	2	1	34	1	2	1	19
77	9	1	3	1	15	1	2	1	34	1	2	1	19
78	9	1	2	1	20	1	2	1	29	1	4	1	15
79	9	1	2	1	20	1	2	1	29	1	4	1	15
80	9	1	2	1	20	1	2	1	29	1	4	1	15
81	9	1	2	1	20	1	2	1	29	1	4	1	15
82	9	1	2	1	20	1	2	1	29	1	4	1	15
83	9	1	2	1	20	1	2	1	29	1	4	1	15
84	9	1	2	1	20	1	2	1	29	1	4	1	15
85	9	1	2	1	20	1	2	1	29	1	4	1	15
86	9	1	2	1	20	1	2	1	29	1	4	1	15
87	9	1	2	1	20	0	2	1	29	1	4	1	15
88	9	1	3	1	20	1	2	1	24	1	2	1	33
89	9	1	3	1	20	1	2	1	24	1	2	1	33
90	9	1	3	1	20	1	2	1	24	1	2	1	33
91	9	1	3	1	20	1	2	1	24	1	2	1	33
92	9	1	3	1	20	1	2	1	24	1	2	1	33
93	9	1	3	1	20	1	2	1	24	1	2	1	33
94	9	1	3	1	20	1	2	1	24	1	2	1	33
95	9	1	3	1	20	1	2	1	24	1	2	1	33
96	9	1	3	1	20	1	2	1	24	1	2	1	33
97	9	1	3	1	20	1	2	1	24	1	2	1	33
98	9	1	2	1	28	1	2	1	38	1	2	1	23
99	9	1	2	1	28	1	2	1	38	1	2	1	23
100	9	1	2	1	28	1	2	1	38	1	2	1	23
101	9	1	2	1	28	1	2	1	38	1	2	1	23
102	9	1	2	1	28	1	2	1	38	1	2	1	23
103	9	1	2	1	28	1	2	0	38	1	2	1	23
104	9	1	2	1	28	1	2	1	38	1	2	1	23
105	9	0	2	1	28	0	2	1	38	0	2	1	23
106	9	1	2	1	28	1	2	1	38	1	2	1	23
107	9	0	2	1	28	1	2	1	38	0	2	1	23
108	9	1	2	1	45	1	2	1	31	1	4	1	31
109	9	1	2	1	45	1	2	1	31	1	4	1	31
110	9	1	2	1	45	1	2	1	31	1	4	1	31
111	9	1	2	1	45	1	2	1	31	1	4	1	31
112	9	1	2	1	45	1	2	1	31	1	4	1	31
113	9	1	2	1	45	1	2	1	31	1	4	1	31
114	9	1	2	1	45	1	2	1	31	1	4	1	31
115	9	1	2	1	45	1	2	1	31	1	4	1	31
116	9	1	2	1	45	1	2	1	31	1	4	1	31
117	9	0	2	1	45	0	2	1	31	1	4	1	31
118	9	1	2	1	51	1	2	1	29	1	3	0	57
119	9	1	2	1	51	1	2	0	29	1	3	1	57
120	9	1	2	1	51	1	2	1	29	1	3	1	57
121	9	1	2	1	51	1	2	1	29	1	3	1	57
122	9	1	2	1	51	1	2	1	29	1	3	1	57
123	9	0	2	0	51	0	2	0	29	0	3	0	57
124	9	1	2	1	51	0	2	1	29	1	3	1	57
125	9	1	2	1	51	0	2	1	29	0	3	1	57
126	9	1	2	1	51	1	2	1	29	1	3	1	57
127	9	1	2	1	51	1	2	1	29	1	3	1	57
128	9	1	2	1	25	1	2	1	210	1	2	1	23
129	9	1	2	1	25	1	2	1	210	1	2	1	23
130	9	1	2	1	25	1	2	1	210	1	2	1	23
131	9	1	2	1	25	1	2	1	210	1	2	1	23
132	9	1	2	1	25	1	2	1	210	1	2	1	23
133	9	1	2	1	25	1	2	1	210	1	2	1	23
134	9	1	2	1	25	1	2	1	210	1	2	1	23
135	9	1	2	1	25	1	2	1	210	1	2	1	23
136	9	1	2	1	25	1	2	1	210	1	2	1	23
137	9	1	2	1	25	1	2	1	210	1	2	1	23
138	9	1	2	1	12	1	2	1	23	1	3	1	23
139	9	1	2	1	12	1	2	1	23	1	3	1	23
140	9	1	2	1	12	1	2	1	23	1	3	1	23
141	9	1	2	1	12	1	2	1	23	1	3	1	23
142	9	1	2	1	12	1	2	1	23	1	3	1	23
143	9	1	2	1	12	1	2	1	23	1	3	1	23
144	9	1	2	1	12	1	2	1	23	1	3	1	23
145	9	1	2	1	12	1	2	1	23	1	3	1	23
146	9	1	2	1	12	1	2	1	23	1	3	1	23
147	9	1	2	1	12	1	2	1	23	1	3	1	23
148	9	1	2	1	23	1	2	1	25	1	3	1	28
149	9	1	2	1	23	1	2	1	25	1	3	1	28
150	9	1	2	1	23	1	2	1	25	1	3	1	28
151	9	1	2	1	23	1	2	1	25	1	3	1	28
152	9	1	2	1	23	1	2	1	25	1	3	1	28
153	9	1	2	1	23	1	2	1	25	1	3	1	28
154	9	1	2	1	23	1	2	1	25	1	3	1	28
155	9	1	2	1	23	1	2	1	25	1	3	1	28
156	9	1	2	0	23	0	2	1	25	1	3	1	28
157	9	1	2	1	23	1	2	1	25	1	3	1	28
158	9	1	2	1	24	1	2	1	17	1	3	1	17
159	9	1	2	1	24	1	2	1	17	1	3	1	17
160	9	1	2	1	24	1	2	1	17	1	3	1	17
161	9	1	2	1	24	1	2	1	17	1	3	1	17
162	9	1	2	1	24	1	2	1	17	1	3	1	17
163	9	1	2	1	24	1	2	1	17	1	3	1	17
164	9	0	2	0	24	0	2	0	17	0	3	0	17
165	9	0	2	1	24	1	2	1	17	0	3	1	17
166	9	0	2	0	24	0	2	0	17	1	3	1	17
167	9	1	2	1	24	0	2	1	17	1	3	1	17
168	9	1	2	1	24	1	1	1	32	1	2	1	28
169	9	0	2	1	24	0	1	0	32	1	2	0	28
170	9	0	2	1	24	0	1	1	32	1	2	1	28
171	9	1	2	1	24	1	1	1	32	1	2	1	28
172	9	1	2	1	24	1	1	1	32	1	2	1	28
173	9	1	2	1	24	1	1	1	32	1	2	1	28
174	9	1	2	1	24	1	1	1	32	1	2	1	28
175	9	0	2	0	24	0	1	0	32	0	2	0	28
176	9	1	2	1	24	1	1	1	32	1	2	1	28
177	9	1	2	1	24	1	1	1	32	1	2	1	28
178	9	1	2	1	17	1	2	1	18	1	2	1	19
179	9	1	2	1	17	1	2	1	18	1	2	1	19
180	9	1	2	1	17	1	2	1	18	1	2	1	19
181	9	1	2	1	17	1	2	1	18	1	2	1	19
182	9	1	2	1	17	1	2	1	18	1	2	1	19
183	9	1	2	1	17	1	2	1	18	1	2	1	19
184	9	1	2	1	17	1	2	1	18	1	2	1	19
185	9	1	2	1	17	1	2	1	18	1	2	1	19
186	9	1	2	1	17	1	2	1	18	1	2	1	19
187	9	1	2	1	17	1	2	1	18	1	2	1	19
188	9	1	1	1	11	1	2	1	12	1	3	1	23
189	9	1	1	1	11	1	2	1	12	0	3	1	23
190	9	1	1	1	11	1	2	1	12	1	3	1	23
191	9	1	1	1	11	1	2	1	12	1	3	1	23
192	9	1	1	1	11	1	2	1	12	0	3	1	23
193	9	1	1	1	11	1	2	1	12	0	3	1	23
194	9	1	1	1	11	1	2	1	12	0	3	1	23
195	9	1	1	1	11	1	2	1	12	0	3	1	23
196	9	1	1	1	11	1	2	1	12	0	3	1	23
197	9	0	1	0	11	0	2	1	12	0	3	0	23
198	9	1	2	1	10	1	2	1	14	1	2	1	19
199	9	1	2	1	10	1	2	1	14	1	2	1	19
200	9	1	2	1	10	1	2	1	14	1	2	1	19
201	9	1	2	1	10	1	2	1	14	1	2	1	19
202	9	1	2	1	10	1	2	1	14	1	2	1	19
203	9	1	2	1	10	1	2	1	14	1	2	1	19
204	9	1	2	1	10	1	2	1	14	1	2	1	19
205	9	1	2	1	10	1	2	1	14	1	2	1	19
206	9	1	2	1	10	1	2	1	14	1	2	1	19
207	9	1	2	1	10	1	2	1	14	1	2	1	19
208	9	1	2	1	23	1	2	1	24	1	2	1	21
209	9	1	2	1	23	1	2	1	24	1	2	1	21
210	9	1	2	1	23	1	2	1	24	1	2	1	21
211	9	1	2	1	23	1	2	1	24	1	2	1	21
212	9	1	2	1	23	1	2	1	24	1	2	1	21
213	9	1	2	1	23	1	2	1	24	1	2	1	21
214	9	1	2	1	23	1	2	1	24	1	2	1	21
215	9	0	2	0	23	0	2	0	24	0	2	0	21
1	7	1	2	1	23	1	2	1	24	1	2	1	21
2	7	1	2	1	23	0	2	1	24	1	2	1	21
3	7	0	2	0	24	0	2	0	53	0	2	0	45
4	7	0	2	1	24	0	2	1	53	1	2	1	45
5	7	1	2	0	24	1	2	0	53	0	2	0	45
6	7	1	2	1	24	1	2	1	53	0	2	1	45
7	7	1	2	1	24	1	2	1	53	0	2	1	45
8	7	0	2	0	24	0	2	0	53	0	2	1	45
9	7	1	2	0	24	1	2	1	53	0	2	0	45
10	7	0	2	0	24	0	2	0	53	0	2	0	45
11	7	0	2	0	24	0	2	0	53	0	2	1	45
12	7	0	2	0	24	0	2	0	53	0	2	0	45
13	7	1	2	0	37	0	2	1	38	0	2	0	53
14	7	1	2	0	37	0	2	0	38	0	2	0	53
15	7	0	2	0	37	0	2	0	38	0	2	0	53
16	7	1	2	1	37	1	2	1	38	1	2	1	53
17	7	1	2	0	37	0	2	1	38	1	2	0	53
18	7	0	2	1	37	1	2	1	38	0	2	1	53
19	7	1	2	1	37	1	2	1	38	1	2	1	53
20	7	1	2	1	37	1	2	1	38	1	2	1	53
21	7	1	2	1	37	0	2	1	38	1	2	1	53
22	7	0	2	1	37	0	2	1	38	1	2	1	53
23	7	1	2	0	36	1	3	1	41	1	2	1	70
24	7	0	2	1	36	0	3	1	41	1	2	1	70
25	7	1	2	1	36	1	3	1	41	1	2	1	70
26	7	1	2	1	36	0	3	1	41	1	2	1	70
27	7	1	2	1	36	1	3	1	41	1	2	1	70
28	7	1	2	1	36	1	3	1	41	1	2	1	70
29	7	1	2	0	36	0	3	0	41	0	2	1	70
30	7	1	2	1	36	1	3	1	41	1	2	1	70
31	7	1	2	1	36	1	3	1	41	0	2	1	70
32	7	1	2	1	36	0	3	1	41	1	2	1	70
33	7	1	2	1	56	1	2	1	48	1	1	1	43
34	7	1	2	1	56	1	2	1	48	1	1	1	43
35	7	1	2	1	56	1	2	0	48	0	1	1	43
36	7	1	2	1	56	1	2	1	48	1	1	1	43
37	7	1	2	1	56	1	2	1	48	1	1	1	43
38	7	1	2	1	56	1	2	1	48	1	1	1	43
39	7	1	2	1	56	0	2	1	48	1	1	1	43
40	7	1	2	1	56	0	2	1	48	1	1	1	43
41	7	1	2	1	56	1	2	0	48	0	1	0	43
42	7	1	2	1	56	1	2	1	48	0	1	1	43
43	7	1	2	1	73	1	3	1	25	1	1	1	29
44	7	0	2	0	73	0	3	0	25	0	1	0	29
45	7	1	2	1	73	0	3	1	25	1	1	1	29
46	7	0	2	1	73	0	3	1	25	1	1	1	29
47	7	0	2	1	73	0	3	0	25	0	1	0	29
48	7	0	2	1	73	0	3	1	25	0	1	1	29
49	7	0	2	0	73	0	3	0	25	1	1	1	29
50	7	0	2	0	73	0	3	0	25	0	1	0	29
51	7	1	2	1	73	1	3	1	25	1	1	1	29
52	7	0	2	1	73	0	3	0	25	1	1	0	29
53	7	0	2	1	124	1	2	1	46	1	1	1	47
54	7	1	2	1	124	1	2	0	46	1	1	1	47
55	7	0	2	0	124	0	2	0	46	0	1	0	47
56	7	1	2	1	124	0	2	0	46	0	1	0	47
57	7	1	2	1	124	1	2	0	46	1	1	1	47
58	7	1	2	1	124	1	2	0	46	1	1	1	47
59	7	0	2	1	124	1	2	0	46	1	1	0	47
60	7	0	2	0	124	0	2	1	46	0	1	0	47
61	7	1	2	1	124	1	2	1	46	1	1	1	47
62	7	1	2	1	124	1	2	1	46	0	1	1	47
63	7	0	2	1	72	0	2	1	36	1	1	1	43
64	7	1	2	1	72	0	2	1	36	1	1	1	43
65	7	1	2	1	72	1	2	1	36	1	1	1	43
66	7	1	2	1	72	1	2	1	36	1	1	1	43
67	7	1	2	1	72	1	2	1	36	1	1	1	43
68	7	0	2	0	72	0	2	1	36	0	1	1	43
69	7	1	2	1	72	0	2	1	36	0	1	1	43
70	7	0	2	0	72	0	2	0	36	0	1	0	43
71	7	0	2	0	72	1	2	1	36	0	1	1	43
72	7	1	2	1	72	1	2	1	36	1	1	1	43
73	7	0	1	1	65	1	2	0	36	0	1	1	43
74	7	0	1	0	65	0	2	0	36	0	1	1	43
75	7	1	1	1	65	1	2	1	36	1	1	1	43
76	7	1	1	1	65	1	2	0	36	0	1	0	43
77	7	0	1	0	65	0	2	0	36	1	1	1	43
78	7	0	1	0	65	0	2	0	36	1	1	0	43
79	7	1	1	1	65	1	2	1	36	1	1	1	43
80	7	0	1	1	65	1	2	0	36	1	1	1	43
81	7	1	1	1	65	1	2	0	36	1	1	1	43
82	7	0	1	1	65	1	2	0	36	0	1	1	43
83	7	0	1	0	24	0	2	0	27	0	2	1	36
84	7	0	1	0	24	0	2	0	27	1	2	1	36
85	7	1	1	1	24	1	2	1	27	1	2	1	36
86	7	1	1	1	24	1	2	0	27	1	2	1	36
87	7	1	1	0	24	1	2	1	27	0	2	1	36
88	7	1	1	1	24	1	2	1	27	0	2	1	36
89	7	1	1	1	24	1	2	1	27	1	2	1	36
90	7	1	1	1	24	1	2	1	27	1	2	1	36
91	7	1	1	1	24	1	2	1	27	1	2	1	36
92	7	0	1	0	24	1	2	1	27	0	2	0	36
93	7	0	1	0	35	0	2	0	42	0	2	0	73
94	7	0	1	0	35	0	2	0	42	0	2	0	73
95	7	1	1	1	35	1	2	1	42	0	2	1	73
96	7	1	1	1	35	1	2	0	42	0	2	1	73
97	7	1	1	1	35	1	2	1	42	1	2	1	73
98	7	1	1	1	35	1	2	1	42	1	2	1	73
99	7	0	1	1	35	0	2	1	42	0	2	1	73
100	7	1	1	1	35	1	2	1	42	1	2	1	73
101	7	1	1	1	35	0	2	1	42	1	2	1	73
102	7	0	1	1	35	0	2	0	42	0	2	0	73
103	7	1	2	1	121	1	2	1	64	1	2	1	57
104	7	1	2	1	121	1	2	1	64	1	2	1	57
105	7	1	2	1	121	1	2	1	64	1	2	1	57
106	7	1	2	1	121	1	2	1	64	1	2	1	57
107	7	0	2	0	121	0	2	0	64	0	2	1	57
108	7	1	2	0	121	1	2	0	64	0	2	1	57
109	7	0	2	1	121	0	2	0	64	0	2	1	57
110	7	1	2	1	121	1	2	0	64	0	2	1	57
111	7	1	2	0	121	1	2	1	64	0	2	0	57
112	7	1	2	0	121	1	2	1	64	1	2	1	57
113	7	0	2	1	36	1	1	0	42	0	2	1	52
114	7	1	2	1	36	1	1	0	42	1	2	1	52
115	7	0	2	1	36	1	1	0	42	1	2	1	52
116	7	0	2	1	36	0	1	0	42	1	2	0	52
117	7	1	2	0	36	1	1	0	42	0	2	1	52
118	7	1	2	1	36	0	1	0	42	0	2	1	52
119	7	1	2	1	36	1	1	1	42	1	2	1	52
120	7	1	2	1	36	1	1	1	42	0	2	1	52
121	7	1	2	1	36	1	1	1	42	1	2	1	52
122	7	1	2	1	36	1	1	1	42	1	2	1	52
123	7	1	2	1	23	1	2	1	41	1	2	1	35
124	7	1	2	1	23	1	2	0	41	1	2	1	35
125	7	1	2	1	23	1	2	1	41	1	2	1	35
126	7	1	2	1	23	1	2	1	41	1	2	1	35
127	7	1	2	1	23	1	2	1	41	1	2	1	35
128	7	1	2	1	23	1	2	1	41	1	2	1	35
129	7	1	2	1	23	1	2	1	41	1	2	1	35
1	10	1	2	1	23	0	2	1	41	1	2	1	35
2	10	0	2	1	23	0	2	0	41	0	2	1	35
3	10	1	2	1	23	1	2	1	41	1	2	1	35
4	10	1	2	1	27	1	3	1	25	1	1	1	42
5	10	0	2	1	27	0	3	1	25	1	1	1	42
6	10	1	2	1	27	1	3	1	25	1	1	1	42
7	10	1	2	1	27	1	3	1	25	1	1	1	42
8	10	0	2	1	27	0	3	0	25	0	1	1	42
9	10	1	2	1	27	1	3	1	25	1	1	1	42
10	10	1	2	1	27	1	3	1	25	1	1	1	42
11	10	1	2	1	27	1	3	1	25	1	1	1	42
12	10	1	2	1	27	1	3	1	25	1	1	1	42
13	10	0	2	0	27	0	3	0	25	0	1	0	42
14	10	1	2	1	24	1	2	1	38	1	2	1	36
15	10	1	2	1	24	1	2	1	38	0	2	1	36
16	10	1	2	1	24	1	2	1	38	1	2	1	36
17	10	1	2	1	24	1	2	1	38	1	2	1	36
18	10	1	2	1	24	1	2	1	38	1	2	1	36
19	10	0	2	0	24	0	2	1	38	0	2	1	36
20	10	0	2	1	24	1900-01-01	2	0	38	0	2	1	36
21	10	1	2	1	24	1	2	1	38	1	2	1	36
22	10	1	2	1	24	1	2	1	38	1	2	1	36
23	10	1	2	1	24	0	2	1	38	1	2	1	36
24	10	1	3	1	34	0	2	1	23	1	2	1	28
25	10	0	3	0	34	0	2	0	23	0	2	0	28
26	10	1	3	1	34	1	2	1	23	1	2	1	28
27	10	1	3	1	34	1	2	1	23	1	2	1	28
28	10	1	3	0	34	1	2	0	23	1	2	0	28
29	10	1	3	0	34	1	2	1	23	1	2	0	28
30	10	1	3	1	34	0	2	1	23	1	2	1	28
31	10	1	3	0	34	1	2	0	23	1	2	1	28
32	10	1	3	1	34	1	2	1	23	0	2	1	28
33	10	1	3	0	34	1	2	0	23	1	2	0	28
34	10	0	2	0	20	1	1	1	34	1	3	1	28
35	10	1	2	1	20	1	1	1	34	1	3	1	28
36	10	1	2	0	20	0	1	0	34	1	3	1	28
37	10	1	2	1	20	1	1	1	34	1	3	1	28
38	10	1	2	1	20	0	1	1	34	0	3	0	28
39	10	1	2	1	20	1	1	1	34	1	3	1	28
40	10	1	2	1	20	1	1	1	34	1	3	1	28
41	10	1	2	1	20	1	1	1	34	1	3	1	28
42	10	1	2	1	20	1	1	1	34	1	3	1	28
43	10	1	2	1	20	1	1	1	34	1	3	1	28
44	10	1	2	1	35	1	1	1	33	1	2	1	34
45	10	1	2	1	35	1	1	1	33	1	2	1	34
46	10	0	2	1	35	0	1	1	33	0	2	0	34
47	10	1	2	1	35	1	1	1	33	1	2	1	34
48	10	1	2	1	35	1	1	1	33	1	2	1	34
49	10	0	2	1	35	0	1	1	33	1	2	1	34
50	10	1	2	1	35	1	1	1	33	1	2	1	34
51	10	0	2	1	35	1	1	1	33	1	2	1	34
52	10	1	2	1	35	0	1	0	33	1	2	1	34
53	10	0	2	0	35	0	1	0	33	0	2	0	34
54	10	1	1	1	131	0	2	1	34	0	2	1	52
55	10	0	1	1	131	0	2	0	34	1	2	1	52
56	10	1	1	1	131	1	2	1	34	1	2	1	52
57	10	1	1	1	131	0	2	1	34	0	2	1	52
58	10	0	1	0	131	0	2	0	34	0	2	0	52
59	10	0	1	0	131	1	2	0	34	0	2	0	52
60	10	1	1	1	131	1	2	1	34	1	2	1	52
61	10	1	1	1	131	1	2	1	34	1	2	1	52
62	10	1	1	1	131	1	2	1	34	1	2	0	52
63	10	0	1	0	131	1	2	1	34	1	2	1	52
64	10	0	3	1	46	0	1	1	38	0	2	1	26
65	10	1	3	1	46	1	1	1	38	1	2	1	26
66	10	0	3	1	46	0	1	1	38	0	2	1	26
67	10	1	3	1	46	1	1	1	38	0	2	1	26
68	10	1	3	0	46	0	1	0	38	0	2	1	26
69	10	1	3	1	46	1	1	1	38	1	2	1	26
70	10	0	3	0	46	0	1	0	38	1	2	1	26
71	10	1	3	1	46	1	1	1	38	1	2	1	26
72	10	0	3	0	46	0	1	0	38	0	2	0	26
73	10	1	3	1	46	1	1	1	38	1	2	1	26
74	10	1	2	1	33	1	1	1	28	1	2	1	46
75	10	1	2	1	33	1	1	1	28	1	2	1	46
76	10	1	2	1	33	1	1	1	28	1	2	1	46
77	10	1	2	1	33	1	1	1	28	1	2	1	46
78	10	1	2	1	33	1	1	1	28	1	2	1	46
79	10	1	2	1	33	1	1	1	28	1	2	1	46
80	10	1	2	1	33	1	1	0	28	1	2	1	46
81	10	1	2	1	33	1	1	1	28	0	2	1	46
82	10	1	2	1	33	0	1	1	28	1	2	1	46
83	10	1	2	1	33	0	1	0	28	0	2	1	46
84	10	0	2	0	50	1	1	0	38	1	2	0	33
85	10	1	2	1	50	1	1	1	38	1	2	1	33
86	10	0	2	0	50	0	1	0	38	0	2	1	33
87	10	0	2	1	50	0	1	0	38	1	2	0	33
88	10	1	2	1	50	1	1	1	38	1	2	1	33
89	10	1	2	1	50	1	1	1	38	1	2	1	33
90	10	0	2	1	50	0	1	0	38	0	2	0	33
1	11	1	2	1	50	1	1	1	38	1	2	1	33
2	11	1	2	1	50	1	1	1	38	1	2	1	33
3	11	1	2	0	50	1	1	0	38	1	2	0	33
4	11	0	2	1	56	0	2	0	37	1	3	0	79
5	11	1	2	1	56	1	2	1	37	1	3	1	79
6	11	1	2	1	56	1	2	1	37	1	3	1	79
7	11	0	2	1	56	0	2	0	37	0	3	1	79
8	11	0	2	1	56	0	2	1	37	0	3	1	79
9	11	1	2	1	56	1	2	1	37	1	3	1	79
10	11	1	2	1	56	1	2	0	37	1	3	1	79
11	11	1	2	0	56	0	2	0	37	1	3	1	79
12	11	1	2	0	56	0	2	0	37	1	3	1	79
13	11	1	2	1	56	1	2	0	37	1	3	1	79
14	11	1	3	1	104	0	3	1	28	1	2	1	38
15	11	1	3	1	104	1	3	1	28	1	2	1	38
16	11	1	3	1	104	1	3	1	28	0	2	1	38
17	11	1	3	0	104	1	3	1	28	1	2	1	38
18	11	1	3	1	104	1	3	1	28	1	2	0	38
19	11	1	3	1	104	1	3	0	28	1	2	1	38
20	11	1	3	1	104	0	3	1	28	0	2	0	38
21	11	0	3	0	104	1	3	0	28	0	2	1	38
22	11	0	3	1	104	0	3	0	28	1	2	1	38
23	11	0	3	1	104	1	3	1	28	1	2	1	38
24	11	1	3	1	59	1	1	1	38	1	2	1	58
25	11	1	3	1	59	1	1	0	38	1	2	0	58
26	11	1	3	1	59	1	1	1	38	1	2	1	58
27	11	0	3	1	59	0	1	1	38	1	2	1	58
28	11	1	3	1	59	0	1	1	38	1	2	1	58
29	11	0	3	0	59	0	1	0	38	1	2	1	58
30	11	1	3	1	59	1	1	1	38	1	2	1	58
31	11	1	3	1	59	1	1	1	38	1	2	1	58
32	11	1	3	1	59	1	1	1	38	1	2	1	58
33	11	1	3	1	59	1	1	1	38	1	2	1	58
34	11	1	2	1	20	1	1	1	18	1	2	1	26
35	11	1	2	1	20	1	1	1	18	1	2	1	26
36	11	1	2	1	20	1	1	1	18	1	2	1	26
37	11	1	2	1	20	1	1	1	18	1	2	1	26
38	11	1	2	1	20	0	1	1	18	1	2	1	26
39	11	1	2	1	20	1	1	1	18	1	2	1	26
40	11	1	2	1	20	1	1	1	18	1	2	1	26
41	11	1	2	1	20	1	1	1	18	1	2	1	26
42	11	1	2	1	20	1	1	1	18	1	2	1	26
43	11	1	2	1	20	1	1	1	18	1	2	1	26
44	11	1	1	1	66	1	2	1	26	1	2	1	26
45	11	1	1	1	66	1	2	1	26	1	2	1	26
46	11	1	1	1	66	1	2	1	26	1	2	1	26
47	11	1	1	1	66	1	2	1	26	1	2	1	26
48	11	1	1	1	66	1	2	1	26	1	2	1	26
49	11	1	1	1	66	0	2	1	26	1	2	1	26
50	11	1	1	1	66	1	2	1	26	1	2	1	26
51	11	1	1	1	66	1	2	1	26	0	2	1	26
52	11	1	1	1	66	1	2	1	26	1	2	1	26
53	11	0	1	1	66	1	2	0	26	1	2	1	26
54	11	0	3	0	106	0	3	0	70	0	3	0	113
55	11	1	3	1	106	1	3	1	70	1	3	1	113
56	11	1	3	1	106	1	3	1	70	1	3	1	113
57	11	1	3	0	106	0	3	0	70	1	3	0	113
58	11	0	3	0	106	0	3	0	70	1	3	0	113
59	11	1	3	1	106	1	3	1	70	1	3	1	113
60	11	1	3	1	106	1	3	1	70	1	3	1	113
61	11	0	3	0	106	0	3	0	70	1	3	1	113
62	11	1	3	1	106	1	3	0	70	0	3	1	113
63	11	1	3	1	106	0	3	1	70	1	3	1	113
64	11	0	3	1	81	0	1	1	29	1	3	1	6
65	11	1	3	1	81	1	1	1	29	0	3	1	6
66	11	1	3	1	81	1	1	1	29	0	3	1	6
67	11	0	3	1	81	0	1	0	29	0	3	1	6
68	11	1	3	1	81	0	1	1	29	0	3	0	6
69	11	0	3	1	81	0	1	1	29	1	3	0	6
70	11	1	3	1	81	1	1	1	29	1	3	1	6
71	11	0	3	0	81	0	1	0	29	0	3	0	6
72	11	0	3	0	81	0	1	1	29	0	3	0	6
73	11	1	3	1	81	1	1	1	29	1	3	1	6
74	11	1	2	1	22	1	2	1	31	0	2	1	47
75	11	0	2	1	22	0	2	0	31	0	2	0	47
76	11	1	2	1	22	1	2	1	31	1	2	1	47
77	11	1	2	1	22	1	2	1	31	0	2	1	47
78	11	1	2	1	22	1	2	1	31	0	2	1	47
79	11	1	2	1	22	1	2	1	31	0	2	1	47
80	11	0	2	0	22	0	2	0	31	0	2	0	47
81	11	1	2	1	22	1	2	1	31	0	2	1	47
82	11	1	2	1	22	1	2	1	31	0	2	0	47
83	11	1	2	1	22	1	2	1	31	1	2	1	47
84	11	1	2	1	36	1	2	1	34	1	3	1	29
85	11	0	2	0	36	0	2	0	34	0	3	0	29
86	11	1	2	1	36	1	2	1	34	1	3	1	29
87	11	1	2	1	36	1	2	1	34	1	3	1	29
88	11	1	2	1	36	1	2	0	34	1	3	1	29
89	11	1	2	1	36	1	2	1	34	0	3	1	29
90	11	0	2	1	36	0	2	0	34	1	3	1	29
91	11	1	2	1	36	1	2	1	34	1	3	1	29
92	11	1	2	1	36	1	2	1	34	1	3	1	29
93	11	1	2	1	36	1	2	1	34	1	3	1	29
94	11	1	2	1	15	1	2	1	22	1	2	1	29
95	11	1	2	1	15	1	2	1	22	1	2	1	29
96	11	1	2	1	15	1	2	1	22	1	2	1	29
97	11	1	2	1	15	1	2	1	22	1	2	1	29
98	11	1	2	1	15	1	2	1	22	1	2	1	29
99	11	1	2	1	15	1	2	1	22	1	2	0	29
1	12	1	2	1	15	1	2	1	22	1	2	1	29
2	12	0	2	1	15	1	2	1	22	1	2	1	29
3	12	1	2	1	15	1	2	1	22	1	2	1	29
4	12	1	2	1	15	1	2	1	22	1	2	1	29
5	12	0	3	0	155	0	3	0	34	0	3	1	56
6	12	1	3	1	155	1	3	1	34	1	3	1	56
7	12	1	3	1	155	1	3	1	34	1	3	1	56
8	12	1	3	1	155	1	3	1	34	1	3	1	56
9	12	1	3	1	155	1	3	1	34	1	3	1	56
10	12	1	3	1	155	1	3	1	34	1	3	1	56
11	12	1	3	1	155	1	3	1	34	1	3	1	56
12	12	1	3	1	155	1	3	1	34	1	3	1	56
13	12	1	3	1	155	1	3	1	34	1	3	1	56
14	12	1	3	1	155	1	3	1	34	1	3	1	56
15	12	1	2	1	13	1	1	1	16	1	2	1	28
16	12	1	2	1	13	1	1	1	16	1	2	1	28
17	12	1	2	1	13	1	1	1	16	1	2	1	28
18	12	1	2	1	13	1	1	1	16	1	2	1	28
19	12	1	2	1	13	1	1	1	16	1	2	1	28
20	12	1	2	1	13	1	1	1	16	1	2	1	28
21	12	1	2	1	13	1	1	1	16	1	2	1	28
22	12	1	2	1	13	1	1	1	16	1	2	1	28
23	12	1	2	1	13	1	1	1	16	1	2	1	28
24	12	1	2	1	13	1	1	1	16	1	2	1	28
25	12	1	2	1	7	1	2	1	35	1	2	1	17
26	12	0	2	0	7	0	2	0	35	0	2	0	17
27	12	1	2	1	7	1	2	1	35	1	2	1	17
28	12	0	2	0	7	0	2	0	35	0	2	0	17
29	12	1	2	1	7	1	2	1	35	1	2	1	17
30	12	1	2	1	7	1	2	1	35	1	2	1	17
31	12	1	2	1	7	1	2	1	35	1	2	1	17
32	12	1	2	1	7	1	2	1	35	1	2	1	17
33	12	1	2	1	7	1	2	1	35	1	2	1	17
34	12	1	2	1	7	1	2	1	35	1	2	1	17
35	12	1	2	1	23	1	2	1	17	1	2	1	13
36	12	1	2	1	23	1	2	1	17	1	2	1	13
37	12	1	2	1	23	1	2	1	17	1	2	1	13
38	12	0	2	1	23	0	2	1	17	1	2	1	13
39	12	0	2	0	23	1	2	0	17	1	2	1	13
40	12	1	2	1	23	1	2	1	17	1	2	1	13
41	12	0	2	1	23	0	2	1	17	1	2	1	13
42	12	1	2	1	23	1	2	1	17	1	2	1	13
43	12	1	2	1	23	1	2	1	17	1	2	1	13
44	12	1	2	1	23	1	2	1	17	1	2	1	13
45	12	1	3	1	15	1	2	1	32	1	3	1	45
46	12	1	3	1	15	1	2	1	32	1	3	1	45
47	12	0	3	1	15	0	2	1	32	1	3	1	45
48	12	0	3	1	15	0	2	1	32	1	3	1	45
49	12	0	3	1	15	1	2	1	32	1	3	1	45
50	12	0	3	0	15	0	2	0	32	0	3	0	45
51	12	1	3	1	15	1	2	1	32	1	3	1	45
52	12	1	3	1	15	1	2	1	32	1	3	1	45
53	12	1	3	1	15	1	2	0	32	0	3	0	45
54	12	1	3	1	15	1	2	1	32	1	3	1	45
55	12	1	3	1	72	1	3	1	45	1	2	1	18
56	12	0	3	1	72	0	3	1	45	0	2	1	18
57	12	1	3	1	72	1	3	1	45	1	2	1	18
58	12	1	3	0	72	0	3	1	45	1	2	1	18
59	12	1	3	1	72	1	3	1	45	1	2	1	18
60	12	1	3	1	72	1	3	1	45	1	2	1	18
61	12	0	3	1	72	0	3	1	45	1	2	1	18
62	12	0	3	1	72	0	3	0	45	0	2	1	18
63	12	1	3	1	72	1	3	0	45	1	2	1	18
64	12	1	3	1	72	1	3	1	45	1	2	1	18
65	12	1	2	1	83	0	1	0	30	1	2	1	42
66	12	1	2	0	83	0	1	0	30	1	2	1	42
67	12	0	2	0	83	0	1	0	30	0	2	0	42
68	12	1	2	1	83	1	1	1	30	1	2	1	42
69	12	0	2	0	83	1	1	1	30	1	2	1	42
70	12	1	2	1	83	1	1	1	30	1	2	1	42
71	12	0	2	0	83	0	1	0	30	0	2	1	42
72	12	1	2	0	83	1	1	1	30	0	2	1	42
73	12	1	2	1	83	1	1	1	30	1	2	1	42
74	12	1	2	1	83	1	1	1	30	1	2	1	42
75	12	0	1	0	50	0	3	0	84	0	3	0	8
76	12	1	1	1	50	0	3	0	84	1	3	1	8
77	12	1	1	1	50	1	3	1	84	1	3	1	8
78	12	1	1	1	50	1	3	1	84	1	3	1	8
79	12	0	1	1	50	0	3	1	84	0	3	1	8
80	12	1	1	1	50	1	3	1	84	1	3	1	8
81	12	1	1	1	50	1	3	1	84	1	3	1	8
82	12	1	1	1	50	1	3	1	84	1	3	1	8
83	12	1	1	1	50	1	3	1	84	1	3	1	8
84	12	0	1	0	50	0	3	0	84	1	3	0	8
85	12	1	2	0	41	0	3	0	38	1	3	1	43
86	12	1	2	1	41	1	3	0	38	1	3	1	43
87	12	1	2	1	41	0	3	0	38	0	3	0	43
88	12	1	2	1	41	1	3	1	38	1	3	1	43
89	12	1	2	1	41	1	3	1	38	1	3	1	43
90	12	0	2	1	41	1	3	1	38	0	3	1	43
91	12	1	2	1	41	1	3	1	38	1	3	1	43
92	12	1	2	1	41	1	3	0	38	1	3	1	43
93	12	1	2	1	41	1	3	1	38	1	3	1	43
94	12	1	2	1	41	0	3	1	38	1	3	1	43
95	12	1	2	1	38	1	1	1	38	0	3	0	16
96	12	1	2	1	38	1	1	1	38	1	3	1	16
97	12	0	2	1	38	0	1	1	38	1	3	0	16
98	12	0	2	1	38	0	1	0	38	0	3	1	16
99	12	1	2	1	38	1	1	1	38	1	3	1	16
100	12	0	2	1	38	0	1	0	38	1	3	1	16
101	12	1	2	1	38	0	1	1	38	1	3	1	16
102	12	0	2	1	38	0	1	0	38	0	3	1	16
103	12	1	2	1	38	1	1	1	38	1	3	1	16
104	12	1	2	1	38	1	1	1	38	1	3	1	16
105	12	1	3	1	39	1	2	1	37	1	3	1	23
106	12	1	3	1	39	1	2	1	37	1	3	1	23
107	12	0	3	1	39	1	2	0	37	1	3	1	23
108	12	0	3	1	39	0	2	1	37	0	3	1	23
109	12	1	3	1	39	1	2	1	37	1	3	1	23
110	12	0	3	0	39	0	2	0	37	0	3	1	23
111	12	0	3	1	39	0	2	0	37	0	3	1	23
112	12	1	3	1	39	1	2	1	37	1	3	1	23
113	12	0	3	0	39	0	2	0	37	0	3	0	23
114	12	0	3	0	39	1	2	1	37	0	3	1	23
115	12	1	2	1	33	1	2	1	43	1	3	1	29
116	12	0	2	0	33	0	2	1	43	0	3	1	29
117	12	0	2	0	33	1	2	0	43	1	3	1	29
118	12	1	2	1	33	1	2	1	43	1	3	1	29
119	12	1	2	1	33	1	2	1	43	0	3	1	29
120	12	1	2	1	33	1	2	1	43	1	3	1	29
121	12	0	2	0	33	0	2	0	43	1	3	0	29
122	12	1	2	1	33	1	2	1	43	1	3	1	29
123	12	0	2	0	33	0	2	0	43	0	3	0	29
124	12	1	2	0	33	1	2	0	43	0	3	1	29
125	12	0	2	0	34	0	1	1	39	0	3	1	45
126	12	1	2	1	34	0	1	1	39	1	3	1	45
127	12	1	2	1	34	1	1	1	39	1	3	1	45
128	12	1	2	1	34	1	1	1	39	0	3	1	45
129	12	1	2	0	34	0	1	1	39	1	3	1	45
130	12	1	2	1	34	0	1	0	39	1	3	1	45
131	12	1	2	1	34	1	1	1	39	1	3	1	45
132	12	0	2	0	34	0	1	0	39	1	3	0	45
133	12	1	2	0	34	1	1	1	39	1	3	1	45
134	12	1	2	1	34	1	1	1	39	1	3	1	45
135	12	1	2	1	102	1	1	1	41	1	2	1	37
136	12	0	2	1	102	0	1	0	41	0	2	1	37
137	12	1	2	1	102	1	1	1	41	1	2	1	37
138	12	1	2	1	102	1	1	0	41	1	2	1	37
139	12	0	2	0	102	0	1	0	41	1	2	0	37
140	12	1	2	1	102	1	1	1	41	1	2	1	37
141	12	1	2	1	102	1	1	0	41	1	2	1	37
142	12	0	2	1	102	0	1	0	41	1	2	1	37
143	12	0	2	0	102	0	1	0	41	0	2	0	37
144	12	0	2	1	102	1	1	1	41	1	2	1	37
145	12	0	3	1	78	1	1	1	27	1	2	1	36
146	12	0	3	1	78	0	1	1	27	0	2	0	36
147	12	1	3	0	78	1	1	1	27	1	2	0	36
148	12	0	3	0	78	0	1	0	27	1	2	0	36
149	12	0	3	1	78	0	1	1	27	1	2	1	36
150	12	1	3	1	78	1	1	1	27	1	2	1	36
151	12	1	3	1	78	1	1	1	27	1	2	1	36
152	12	1	3	1	78	1	1	1	27	1	2	1	36
153	12	1	3	1	78	1	1	1	27	1	2	1	36
154	12	1	3	1	78	1	1	1	27	1	2	1	36
155	12	1	2	1	33	1	1	1	26	0	2	1	38
156	12	0	2	1	33	0	1	1	26	0	2	0	38
157	12	1	2	1	33	1	1	1	26	1	2	1	38
158	12	1	2	1	33	0	1	1	26	1	2	1	38
159	12	1	2	1	33	1	1	1	26	1	2	1	38
160	12	0	2	0	33	0	1	0	26	0	2	1	38
161	12	1	2	1	33	1	1	1	26	1	2	1	38
162	12	0	2	0	33	0	1	0	26	0	2	0	38
163	12	1	2	1	33	1	1	0	26	1	2	0	38
164	12	1	2	1	33	1	1	1	26	1	2	1	38
165	12	0	2	1	30	1	2	1	43	0	2	1	29
166	12	1	2	1	30	1	2	0	43	1	2	1	29
167	12	0	2	1	30	0	2	0	43	1	2	1	29
168	12	1	2	1	30	1	2	1	43	1	2	1	29
169	12	1	2	1	30	0	2	0	43	1	2	1	29
170	12	1	2	0	30	0	2	0	43	0	2	0	29
171	12	0	2	1	30	0	2	1	43	1	2	1	29
172	12	1	2	1	30	1	2	1	43	1	2	1	29
173	12	0	2	0	30	0	2	0	43	1	2	1	29
174	12	1	2	1	30	1	2	1	43	1	2	1	29
175	12	1	2	1	25	1	2	1	9	1	2	1	35
176	12	1	2	1	25	1	2	1	9	1	2	1	35
177	12	1	2	1	25	1	2	1	9	1	2	1	35
178	12	0	2	0	25	0	2	0	9	0	2	0	35
179	12	0	2	0	25	0	2	1	9	0	2	0	35
180	12	1	2	1	25	1	2	1	9	1	2	1	35
181	12	1	2	1	25	1	2	1	9	1	2	1	35
182	12	1	2	1	25	1	2	1	9	1	2	1	35
183	12	1	2	1	25	1	2	1	9	1	2	1	35
184	12	1	2	1	25	1	2	1	9	1	2	1	35
185	12	0	2	1	22	0	2	1	28	0	2	1	58
186	12	1	2	1	22	1	2	1	28	1	2	1	58
187	12	1	2	1	22	1	2	1	28	1	2	1	58
188	12	1	2	1	22	1	2	0	28	1	2	1	58
189	12	1	2	0	22	0	2	1	28	1	2	1	58
190	12	0	2	1	22	1	2	1	28	1	2	1	58
191	12	1	2	1	22	1	2	1	28	1	2	1	58
192	12	1	2	1	22	1	2	1	28	1	2	1	58
193	12	1	2	1	22	1	2	1	28	0	2	1	58
194	12	1	2	1	22	1	2	1	28	1	2	0	58
195	12	1	2	1	26	1	2	1	34	1	2	1	35
196	12	1	2	1	26	1	2	1	34	1	2	1	35
197	12	1	2	1	26	1	2	1	34	1	2	1	35
198	12	1	2	1	26	1	2	1	34	1	2	1	35
199	12	1	2	1	26	0	2	0	34	1	2	1	35
200	12	1	2	1	26	1	2	1	34	1	2	1	35
201	12	0	2	0	26	0	2	0	34	0	2	0	35
202	12	1	2	1	26	1	2	1	34	1	2	1	35
203	12	0	2	0	26	0	2	0	34	0	2	0	35
204	12	1	2	1	26	0	2	0	34	1	2	1	35
205	12	1	2	1	27	1	1	1	16	1	3	1	10
206	12	1	2	1	27	1	1	1	16	0	3	1	10
207	12	0	2	1	27	1	1	1	16	1	3	1	10
208	12	1	2	1	27	1	1	1	16	1	3	1	10
209	12	0	2	1	27	0	1	1	16	1	3	1	10
210	12	1	2	1	27	1	1	1	16	1	3	1	10
